# Supplementary material for: Two new species of Eleutherodactylus from western and central Mexico (Eleutherodactylus jamesdixoni sp. nov., Eleutherodactylus humboldti sp. nov.)
Source: PeerJ. 2023 Mar 8;11:e14985. doi: 10.7717/peerj.14985 (PMC10007972; doi:10.7717/peerj.14985)
Supplement: Supplemental Information 2 [file peerj-11-14985-s002.nex]

#NEXUS

[20 Jan alignment. Very short sequences removed, and published sequences of same specimens sequenced by TJD removed:
E_albolabris_JAC_25586 same specimen as E_albolabris_MT872447; removed latter
E_colimotl_MZ203197 (455 bp); short, removed
E_grandis_TJD_831 (584 bp) same specimen as E_grandis_MG856989 (597 bp); removed latter
E_grunwaldi_MZ203192 (429 bp); short, removed
E_interorbitalis_MZ203187 (470 bp); short, removed
E_maculabialis_JAC_25643 (566 bp) same specimen as E_maculabialis_MT872449 (537 bp); removed latter
E_maculabialis_JAC_25644 (566 bp) same specimen as E_maculabialis_MT872450 (538 bp); removed latter
E_manantlanensis_MZFC_33293 exact dup of E_manantlanensis_MG857007; removed former
E_orarius_JAC_25341 (558 bp) same specimen as E_orarius_MT872440 (541 bp); removed latter
E_orarius_JAC_25343 (562 bp) same specimen as E_orarius_MT872442 (541 bp); removed latter
E_orarius_JAC_25344 (549 nbp) same specimen as E_orarius_MT872443 (542 bp); removed latter
E_orarius_JAC_25526 (570 bp) same specimen as E_orarius_MT872444 (540 bp); removed latter
E_orarius_JAC_25564 (570 bp) same specimen as E_orarius_MT872446 (539 bp); removed latter
E_pallidus_JAC_23705 (565 bp) same specimen as E_pallidus_MG857046 (553 bp); removed latter
E_petersi_JAC_25219 (552 bp) same specimen as E_petersi_MT872436 (538 bp); removed latter
E_petersi_JAC_25265 (571 bp) same specimen as E_petersi_MT872437 (539 bp); removed latter
E_petersi_JAC_25266 (559 bp) same specimen as E_petersi_MT872438 (539 bp); removed latter
E_petersi_JAC_25299 (568 bp) same specimen as E_petersi_MT872439 (538 bp); removed latter
E_pipilans_JAC_24283 (563 bp) same specimen as E_pipilans_MT872435 (513 bp); removed latter
E_pipilans_JAC_25809 (562 bp) same specimen as E_pipilans_MT872456 (533 bp); removed latter
E_saxatilis_TJD_895 (587 bp) same specimen as E_saxatilis_MG857069 (560 bp); removed latter
E_syristes_MT872426 (372 bp); short, removed
E_syristes_JAC_25701 (565 bp) same specimen as E_syristes_MT872453 (530 bp); removed latter
E_syristes_JAC_25702 (565 bp) same specimen as E_syristes_MT872454 (538 bp); removed latter
E_syristes_JAC_25703 (558 bp) same specimen as E_syristes_MT872455 (537 bp); removed latter
E_teretistes_JAC_23671 (572 bp) same specimen as E_teretistes_MG857078 (560 bp); removed latter

topotypic samples:
E_colimotl_MG856967 
E_colimotl_MG856971 
E_colimotl_MG856972 
E_dilatus_TJD_853
E_dilatus_TJD_854
E_dilatus_TJD_855
E_dilatus_TJD_856
E_dilatus_TJD_857
E_erendirae_MG856975
E_erendirae_MG856976
E_erendirae_MG856977
E_erendirae_MG856978
E_erendirae_MG856979
E_erendirae_MG856980 *holotype
E_erendirae_MG856981
E_erendirae_MG856982
E_erythrochomus_MZ203201
E_floresvillelai_MG856983
E_floresvillelai_MG856984
E_floresvillelai_MG856985
E_floresvillelai_MG856986
E_floresvillelai_MG856987
E_floresvillelai_MG856988
E_grandis_TJD_831
E_grandis_TJD_832
E_grundwaldi_MG856992
E_grunwaldi_MG856990 
E_grunwaldi_MG856991 
E_grunwaldi_MG856993
E_humboldti_sp_nov_TJD_1305
E_humboldti_sp_nov_TJD_1306
E_humboldti_sp_nov_TJD_1307 *holotype
E_humboldti_sp_nov_TJD_1308
E_humboldti_sp_nov_TJD_833 
E_humboldti_sp_nov_TJD_834 
E_humboldti_sp_nov_TJD_835 
E_interorbitalis_TJD_919
E_interorbitalis_TJD_921
E_interorbitalis_TJD_922
E_jaliscoensis_MG856997
E_jaliscoensis_MG856998
E_jaliscoensis_MG856999
E_jaliscoensis_MG857000
E_jaliscoensis_MG857001
E_jaliscoensis_MG857002
E_jaliscoensis_MG857003 *holotype
E_jaliscoensis_MG857004
E_jaliscoensis_MG857005
E_jaliscoensis_MZ203191
E_jamesdixoni_sp_nov_TJD_894
E_jamesdixoni_sp_nov_TJD_896
E_jamesdixoni_sp_nov_TJD_897 *holotype
E_maculabialis_MT872460 *holotype
E_maculabialis_MT872461
E_manantlanensis_MG857007
E_manantlanensis_MG857008 *holotype
E_manantlanensis_MG857009
E_manantlanensis_MZ203193
E_manantlanensis_MZ203194
E_maurus_TJD_868
E_maurus_TJD_869
E_maurus_TJD_870
E_maurus_TJD_871
E_maurus_TJD_872
E_maurus_TJD_873
E_maurus_TJD_874
E_nietoi_MG857022
E_nietoi_MG857023
E_nietoi_MG857024
E_nietoi_MG857025
E_nietoi_MG857026 *holotype
E_nietoi_MG857027
E_nietoi_MG857028
E_nietoi_MZ203196
E_nitidus_TJD_818
E_nitidus_TJD_819
E_nitidus_TJD_820
E_nitidus_TJD_821
E_pallidus_TJD_884
E_pallidus_TJD_885
E_pallidus_TJD_886
E_pallidus_TJD_887
E_pipilans_TJD_839
E_pipilans_TJD_841
E_pipilans_TJD_842
E_pipilans_TJD_843
E_pipilans_TJD_844
E_rubrimaculatus_MZ203211
E_rubrimaculatus_MZ203212
E_saxatilis_TJD_895
E_sentinelus_MT872484
E_sentinelus_MT872485
E_sentinelus_MT872486
E_wixarika_MG857080 
E_wixarika_MG857081
]


[ KEEP THESE
E interorbitalis TJD 919
E interorbitalis MG856996
E grandis TJD 831
E angustidigitorum 1 SMR 1694
E angustidigitorum 2 MG856958
E angustidigitorum 3 MG856960
E floresvillelai MG856983
E manantlanensis MG857008
E manantlanensis MG857009
E teretistes MG857074
E grundwaldi MG856990
E jaliscoensis MG857001
E jaliscoensis MG857002
E nietoi MG857028
E nietoi MZ203196
E rufescens MG857063
E rufescens JAC 25413
E rufescens MG857066
E erendirae MG856980
E erendirae MG856979
E colimotl MG856971
E colimotl JAC 23999
E wixarika MG857080 
E modestus MG857020
E modestus MG857014
E modestus MG857012
E pallidus MG857044
E pallidus MG857051
E pallidus MG857050
E pallidus TJD 886
E pallidus TJD 954
E erythrochomus EU186711
E erythrochomus MZ203201
E pipilans JAC 31540
E_pipilans_TJD_843
E pipilans MG857054
E rubrimaculatus SMR 1177
E rubrimaculatus MG857057 
E nebulosus MZ203224
E nebulosus MT872432
E nebulosus MT872429
E rubrimaculatus UOGV 944
E sentinelus MT872484
E humboldti sp nov TJD 1307
E maurus MG857010
E maurus TJD 868
E dilatus MG856973
E dilatus TJD 857
E dilatus TJD 853
E maculabialis MT872463
E maculabialis JAC 25644
E maculabialis MT872460
E maculabialis MT872464
E syristes MG857070
E syristes MG857073
E syristes JJW 909 
E syristes ANMO 1992
E syristes JAC 25702
E syristes ANMO 2999
E syristes MT872472
E nitidus TJD 1286
E nitidus JRM 4078
E nitidus TJD 821
E nitidus GSB 97
E nitidus TJD 775
E nitidus MT872474
E nitidus TJD 1246
E jamesdixoni sp nov TJD 897
E jamesdixoni sp nov MG857035
E sp aff petersi MG857033
E orarius MZ203207
E orarius JAC 25564
E orarius JAC 25339
E albolabris TJD 737
E albolabris TJD 838
E albolabris MG856956
E albolabris TJD 767
E albolabris JAC 25642
E albolabris JAC 25298
E albolabris MT872482
E petersi ISZ 595
E petersi UOGV 2980
E petersi TJD 799
E petersi JAC 25265
E petersi MT872473
]

BEGIN DATA;
[	DIMENSIONS  NTAX=360 NCHAR=595;]
	DIMENSIONS  NTAX=160 NCHAR=595;
	FORMAT DATATYPE = DNA GAP = - MISSING = ?;
	MATRIX
E_symingtoni_EF493643           CAAAAACATCGCCTCCTGTGTATCTATAAGAGGTCCAGCCTGCCCAGTGACCCAATTTAACGGCCGCGGTATCCTAACCGTGC-GAAG-GTAGCGTAATCACCTGTTTTCTAATTAAAGACCTGTATGAAAGGCACCACGAGAGTCACACTGTTTCCTTTTTCCAGTCAGTGAAACTAATCTCCCCGTGAAAAAGCGGGAATTCACATGCAAGACGAGAAGACCCTTTGGAGCTTAAGACATAATAATA--CCTGCTACCTTCTTTTT--CCCCCCCCC--A----CC-TAACAGCACCTTACTTATG-AGTCTTCGGTTGGGGCAACCATGGAGTAAAAATGAACCTCCAAGATG-AACGGAAC-CCTCCTAAACAAAAAGCCACAACTTTATGTATCAACAAACTGACATCATTAGACCCAATA-TCTTGATTAACGAACCAAGTTACCCAAGGGATAACAGCGCAATCCACTTCAAGAGTCCATATCGACAAGTGGGCTTACGACCTCG-----------------------------------------------------------------------------------
E_zeus_EF493718                 CAAAAACATCGCCTCCTGTAGATCTATAAGAGGTCCAGCCTGCCCAGTGACCCAGTTTAACGGCCGCGGTATCCTAACCGTGC-GAAG-GTAGCGTAATCACCTGTTTTCTAATTAAAGACCCGTATGAAAGGCACCACGAGAGTCACACTGTCTCCTTTTTCCAGTCAGTGAAACTAATCTTCCCGTGAAAAAGCGGGAATTCACATACAAGACGAGAAGACCCTTTGGAGCTTAAGACAAAATAATA--CATGTT----ATTTTTTCCCCCCCCCCCTCA----CC-TCACAGCACCTTACTTATA-AGTCTTGGGTTGGGGCAACCACGGAGTAAAAATAAACCTCCAAGATG-AACGGAAC-CCTCCTAAACAAAAAGCCACAACTTTATGTATCAACAAACTGACATCATTAGACCCAATATTTTTGATTAACGAACCAAGTTACCCAAGGGATAACAGCGCAATCCACTTCAAGAGTCCATATCGACAAGTGGGCTTACGACCTCGATGTTGGATCAAGATACCCC-AGTGGTGCAGCCGCTACTAAAGGTTCG-TTTGT-TCAACGATTAAAACCTCACGTGATCTGA
[E_interorbitalis_MG856995       ----------------------------------------------GTGAC-AATTTTAACGGCCGCGGTATCCTAACCGTGC-AAAG-GTAGCGTAATCACCTGTTTCTTAATTAGAGACCTGTATGAATGGCACCACGAGAGTCAAACTGTCTCCTCTTTCTGGTCAGTGAAACTAATCTTCCTGTGAAAAAGCAGGAATTCCTTAACAAGACGAGAAGACCCTTTGGAGCTTAAGACA-AATAAAA-TTATATA----------CCCACCA-CCATACA----CC-AAGCAACACCAAATTTTAATAGTCTTCAGTTGGGGCAACTACGGAGTAAAGACAACCCTCCAAGATGCAACGGAAC-CTTCCTAAACAAAAAGCCACAGCTTTATGTATCAACATACTGACATTATTAGACCCAATA-TTTTGATTAACGAACCAAGTTACCCTAGGGATAACAGCGCAATCCACTCCAAGAGTCCATATCGACGAGTGGGCTTACGACCTCGATGTTGGATCAAGGTATCCC-AGTGGTGCAACCGCTACTAAAGGTTCG-TTTGT-TCAACGATTAAAACC-------------]
E_interorbitalis_MG856996       --------------------------------------------------------TTAACGGCCGCGGTATCCTAACCGTGC-AAAG-GTAGCGTAATCACCTGTTTCTTAATTAGAGACCTGTATGAATGGCACCACGAGAGTCAAACTGTCTCCTCTTTCTGGTCAGTGAAACTAATCTTCCTGTGAAAAAGCAGGAATTCCTTAACAAGACGAGAAGACCCTTTGGAGCTTAAGACA-AATAAAA-TTATATA----------CCCACCA-CCATACA----CC-AAGCAACACCAAATTTTAATAGTCTTCAGTTGGGGCAACTACGGAGTAAAGACAACCCTCCAAGATGCAACGGAAC-CTTCCTAAACAAAAAGCCACAGCTTTATGTATCAACATACTGACATTATTAGACCCAATA-TTTTGATTAACGAACCAAGTTACCCTAGGGATAACAGCGCAATCCACTCCAAGAGTCCATATCGACGAGTGGGCTTACGACCTCGATGTTGGATCAAGGTATCCC-AGTGGTGC------------------------------------------------------
[E_interorbitalis_TJD_919        ------------------------------------------------------TTTTAACGGCCGCGGTATCCTAACCGTGC-AAAG-GTAGCGTAATCACCTGTTTCTTAATTAGAGACCTGTATGAATGGCACCACGAGAGTCAAACTGTCTCCTCTTTCTGGTCAGTGAAACTAATCTTCCTGTGAAAAAGCAGGAATTCCTTAACAAGACGAGAAGACCCTTTGGAGCTTAAGACA-AATAAAA-TTATATAGG-CCCCCCCCCCACCA-CCATACA----CC-AAGCAACACCAAATTTTAATAGTCTTCAGTTGGGGCAACTACGGAGTAAAGACAACCCTCCAAGATGCAACGGAAC-CTTCCTAAACAAAAAGCCACAGCTTTATGTATCAACATACTGACATTATTAGACCCAATA-TTTTGATTAACGAACCAAGTTACCCTAGGGATAACAGCGCAATCCACTCCAAGAGTCCATATCGACGAGTGGGCTTACGACCTCGATGTTGGATCAAGGTATCCC-AGTGGTGCAACCGCTACTAAA-----------------------------------------]
[E_interorbitalis_TJD_921        -------------------------------------GCCTGCCCAGTGAC-AATTTTAACGGCCGCGGTATCCTAACCGTGC-AAAG-GTAGCGTAATCACCTGTTTCTTAATTAGAGACCTGTATGAATGGCACCACGAGAGTCAAACTGTCTCCTCTTTCTGGTCAGTGAAACTAATCTTCCTGTGAAAAAGCAGGAATTCCTTAACAAGACGAGAAGACCCTTTGGAGCTTAAGACA-AATAAAA-TTATATAGGCCCCCCCCCCCACCA-CCATACA----CC-AAGCAACACCAAATTTTAATAGTCTTCAGTTGGGGCAACTACGGAGTAAAGACAACCCTCCAAGATGCAACGGAAC-CTTCCTAAACAAAAAGCCACAGCTTTATGTATCAACATACTGACATTATTAGACCCAATA-TTTTGATTAACGAACCAAGTTACCCTAGGGATAACAGCGCAATCCACTCCAAGAGTCCATATCGACGAGTGGGCTTACGACCTCGATGTTGGATCAAGGTATCCC-AGTGGTGCAACCGCTACTAAAG----------------------------------------]
[E_interorbitalis_TJD_922        -------------------------------------GCCTGCCCAGTGAC-AATTTTAACGGCCGCGGTATCCTAACCGTGC-AAAG-GTAGCGTAATCACCTGTTTCTTAATTAGAGACCTGTATGAATGGCACCACGAGAGTCAAACTGTCTCCTCTTTCTGGTCAGTGAAACTAATCTTCCTGTGAAAAAGCAGGAATTCCTTAACAAGACGAGAAGACCCTTTGGAGCTTAAGACA-AATAAAA-TTATATAGGCCCCCCCCCCCACCA-CCATACA----CC-AAGCAACACCAAATTTTAATAGTCTTCAGTTGGGGCAACTACGGAGTAAAGACAACCCTCCAAGATGCAACGGAAC-CTTCCTAAACAAAAAGCCACAGCTTTATGTATCAACATACTGACATTATTAGACCCAATA-TTTTGATTAACGAACCAAGTTACCCTAGGGATAACAGCGCAATCCACTCCAAGAGTCCATATCGACGAGTGGGCTTACGACCTCGATGTTGGATCAAGGTATCCC-AGTGGTGCAACCGCTACTAAA-----------------------------------------]
E_grandis_TJD_831               CAAAAACATCACCTCATGA-CACCCATAAGAGGCCCAGCCTGCCCAGTGAC-AATTTTAACGGCCGCGGTATCCTAACCGTGC-AAAG-GTAGCGTAATCACCTGTTTCTTAATTAGAGACCTGTATGAATGGCACCACGAGAGTCAAACTGTCTCCTTTCTCCAGTCAGTGAAACTAATCTTCCTGTGAAAAAGCAGGGATCCTTTAACAAGACGAGAAGACCCTTTGGAGCTTAAGACA-AATAAAATTTATAT--------CCCCCTTTTA-CTATATA----TC-TCACGACACATAATTTTAATAGTCTTCGGTTGGGGCAACTACGGAGTAAAAACAACCCTCCAAGATGCAACGGAAC-CTTCCTAAACAAAAAGCCACAGCTTTATGTATCAATAAACTGACATTATTAGACCCAATA-TTTTGATTAACGAACCAAGTTACCCTAGGGATAACAGCGCAATCCACTCTAAGAGTCCCTATCGACGAGTGGGCTTACGACCTCGATGTTGGATCAAGGTACCCC-AGTGGCGCAACCGCTACTAAAGGTTCG-TTTGT-TCAACGATTAAAACCTCACGTGATCTGA
[E_grandis_TJD_832               CAAAAACATCACCTCATGA-CACCCATAAGAGGCCCAGCCTGCCCAGTGAC-AATTTTAACGGCCGCGGTATCCTAACCGTGC-AAAG-GTAGCGTAATCACCTGTTTCTTAATTAGAGACCTGTATGAATGGCACCACGAGAGTCAAACTGTCTCCTTTCTCCAGTCAGTGAAACTAATCTTCCTGTGAAAAAGCAGGGATCCTTTAACAAGACGAGAAGACCCTTTGGAGCTTAAGACA-AATAAAATTTATAT--------CCCCCTTTTA-CTATATA----TC-TCACGACACATAATTTTAATAGTCTTCGGTTGGGGCAACTACGGAGTAAAAACAACCCTCCAAGATGCAACGGAAC-CTTCCTAAACAAAAAGCCACAGCTTTATGTATCAATAAACTGACATTATTAGACCCAATA-TTTTGATTAACGAACCAAGTTACCCTAGGGATAACAGCGCAATCCACTCTAAGAGTCCCTATCGACGAGTGGGCTTACGACCTCGATGTTGGATCAAGGTACCCC-AGTGGCGCAACCGCTACTAAAGGTTCG-TTTGT-TCAACGATTAAAACCTCACGTGATCTGA]
E_saxatilis_TJD_895             CAAAAACATCACCTCATGACCACCCATAAGAGGCCCAGCCTGCCCAGTGAC-AATTTTAACGGCCGCGGTATCCTAACCGTGC-AAAG-GTAGCGTAATCACCTGTTTCTTAATTAGAGACCTGTATGAATGGCACCACGAGAGTCAAACTGTCTCCTTTTTTCAGTCAGTGAAACTAATCTTCCTGTGAAAAAGCAGGAATTTTTCAACAAGACGAGAAGACCCTTTGGAGCTTAAGACA-CATAAAA-TTATATG----CCTTCCCACTTCA-CCACACA----CC-CAGCAACACCAAATTTTGATAGTCTTCAGTTGGGGCAACTACGGAGTAAAAACAACCCTCCAAGATGTAACGGAGC-TTTCCTAAACAAAAAGCCACAGCTTTATGTATCAATATACTGACATTATTAGACCCAATA-CTTTGATTAACGAACCAAGTTACCCTAGGGATAACAGCGCAATCCACTCCAAGAGTCCATATCGACGAGTGGGCTTACGACCTCGATGTTGGATCAAGGTACCCC-AGTGGTGCAACCGCTACTAAAGGTTCG-TTTGT-TCAACGATTAAAACCTCACGTGATCTGA
E_angustidigitorum_1_MG856963   ---------------------------------------------------------------------------------------G-GTAGCGTAATCACCTGTTTCTTAATTAGAGACCTGTATGAATGGCACCACGAGAGTCCAACTGTCTCCTTTCTCCAGTCAGTGAAACTAATCTTCCTGTGAAAAAGCAGGAATCCTCTAACAAGACGAGAAGACCCTTTGGAGCTTAAGACA-AATAAAA-TTTTATG----------CTTTTTA-CTA---A----CC-TCGCAACACCAAATTTTAATAGTCTTCGGTTGGGGCAACTACGGAGTAAAAACAACCCTCCAAGATGCAACGGAAC-CCTCCTAAACAAAAAGCCACAGCTTTATGTATCAATAAACTGACATTATTAGACCCAATA-TTTTGATTAACGAACCAAGTTACCCTAGGGATAACAGCGCAATCCACTCTGAAAGTCCCTATCGACGAGTGGGCTTACGACCTCGATGTTGGATCAAGGTACCCC-AGTGGCGCAACCGCTACTAAAGGTTCG-TTTGT-TCAACGATTAAAACCTCACATGATCTGA
E_angustidigitorum_1_MG856964   -----------------------------------------------------------------------------------------GTAGCGTAATCACCTGTTTCTTAATTAGAGACCTGTATGAATGGCACCACGAGAGTCCAACTGTCTCCTTTCTCCAGTCAGTGAAACTAATCTTCCTGTGAAAAAGCAGGAATCCTCTAACAAGACGAGAAGACCCTTTGGAGCTTAAGACA-AATAAAA-TTTTATG----------CTTTTTA-CTACTTA----CC-TCGCAACACCAAATTTTAATAGTCTTCGGTTGGGGCAACTACGGAGTAAAAACAACCCTCCAAGATGCAACGGAAC-CCTCCTAAACAAAAAGCCACAGCTTTATGTATCAATAAACTGACATTATTAGACCCAATA-TTTTGATTAACGAACCAAGTTACCCTAGGGATAACAGCGCAATCCACTCTGAGAGTCCCTATCGACGAGTGGGCTTACGACCTCGATGTTGGATCAAGGCACCCC-AGTGGCGCAACCGCTACTAAAGGTTCG-TTTGT-TCAACGATTAAAACCTCACATGATCTGA
E_angustidigitorum_1_JAC_23974  CAAAAACATCACCTCATGA-CACCCATAAGAGGCCCAGCCTGCCCAGTGAC-AATTTTAACGGCCGCGGTATCCTAACCGTGC-AAAG-GTAGCGTAATCACCTGTTTCTTAATTAGAGACCTGTATGAACGGCACCACGAGAGTCCGACTGTCTCCTTTCTCCAGTCAGTGAAACTAATCTTCCTGTGAAAAAGCAGGGATCCTCTAACAAGACGAGAAGACCCTTTGGAGCTTAAGACA-AATAAAATTTTTATG-------CCCCCTTTTA-CTAAATA----CC-TCGCAACACCAAATTTTAATAGTCTTCGGTTGGGGCAACTACGGAGTAAAAACAACCCTCCAAGATGCAACGGAGC-CCTCCTAAACAAAAAGCCACAGCTTTATGTATCAATAAACTGACATTATTAGACCCAATA-TTTTGATTAACGAACCAAGTTACCCTAGGGATAACAGCGCAATCCACTCTGAGAGTCCCTATCGACGAGTGGGCTTACGACCTCGATGTTGGATCAAGGTACCCC-AGTGGCGCAACCGCTACTAAAGGTTCG-TTTGT-TCAACGATTAAAACCTCACGTGATC---
[E_angustidigitorum_1_JAC_23971  CAAAAACATCACCTCATGA-CACCCATAAGAGGCCCAGCCTGCCCAGTGAC-AATTTTAACGGCCGCGGTATCCTAACCGTGC-AAAG-GTAGCGTAATCACCTGTTTCTTAATTAGAGACCTGTATGAATGGCACCACGAGAGTCCGACTGTCTCCTTTCTCCAGTCAGTGAAACTAATCTTCCTGTGAAAAAGCAGGGATCCTCTAACAAGACGAGAAGACCCTTTGGAGCTTAAGACA-AATAAAATTTTTATG-------CCCCTTTTTA-CTAAATA----CC-TCGCGACACCAAATTTTAATAGTCTTCGGTTGGGGCAACTACGGAGTAAAAACAACCCTCCAAGATGCAACGGAGC-CCTCCTAAACAAAAAGCCACAGCTTTATGTATCAATAAACTGACATTATTAGACCCAATA-TTTTGATTAACGAACCAAGTTACCCTAGGGATAACAGCGCAATCCACTCTGAGAGTCCCTATCGACGAGTGGGCTTACGACCTCGATGTTGGATCAAGGTACCCC-AGTGGCGCAACCGCTACTAAAGGTTCG-TTTGT-TCAACGATTAAAACCTCACGTGATCT--]
E_angustidigitorum_1_SMR_1694   CAAAAACATCACCTCATGA-CACCCATAAGAGGCCCAGCCTGCCCAGTGAC-AATTTTAACGGCCGCGGTATCCTAACCGTGC-AAAG-GTAGCGTAATCACCTGTTTCTTAATTAGAGACCTGTATGAATGGCACCACGAGAGTCCGACTGTCTCCTTTCTCCAGTCAGTGAAACTAATCTTCCTGTGAAAAAGCAGGGATCCTCTAACAAGACGAGAAGACCCTTTGGAGCTTAAGACA-AATAAAATTTTTATG------CCCCCTTTTTA-CTAAATA----CC-TCGCGACACCAAATTTTAATAGTCTTCGGTTGGGGCAACTACGGAGTAAAAACAACCCTCCAAGATGCAACGGAGC-CCTCCTAAACAAAAAGCCACAGCTTTATGTATCAATAAACTGACATTATTAGACCCAATA-TTTTGATTAACGAACCAAGTTACCCTAGGGATAACAGCGCAATCCACTCTGAGAGTCCCTATCGACGAGTGGGCTTACGACCTCGATGTTGGATCAAGGTACCCC-AGTGGCGCAACCGCTACTAAAGGTTCG-TTTGT-TCAACGATTAAAACCTCACGTGATCTGA
E_angustidigitorum_2_MG856959   ---------------------------------------------------------------------------------------G-GTAGCGTAATCACCTGTTTCTTAATTAGAGACCTGTATGAATGGCACCACGAGAGTCAAACTGTCTCCTTTCTCCAGTCAGTGAAACTAATCTTCCTGTGAAAAAGCAGGAATCCTTTAACAAGACGAGAAGACCCTTTGGAGCTTAAGACA-AATAAAA-TTTTATG----------CTTTTTA-CTATACA----CC-TCGCAACACCAAATTTTAGTAGTCTTCGGTTGGGGCAACTACGGAGTAAAAACAACCCTCCAAGATGCAACGGAAC-CTTCCTAAACAAAAAGCCACAGCTTTATGTATCAATAAACTGACATTATTAGACCCAATA-ATTTGATTAACGAACCAAGTTACCCTAGGGATAACAGCGCAATCCACTCTGAAAGTCCCTATCGACGAGTGGGCTTACGACCTCGATGTTGGATCAAGGTATCCC-AGTGGCGCAACCGCTACTAAAGGTTCG-TTTGT-TCAACGATTAAAACCTCACGTGATCTGA
[E_angustidigitorum_2_MG856957   ----AACATCACCTCATG------CATAAGAGGCCCAGCCTGCCCAGTGAC-AATTTTAACGGCCGCGGTATCCTAACCGTGC-AAAG-GTAGCGTAATCACCTGTTTCTTAATTAGAGACCTGTATGAATGGCACCACGAGAGTCAAACTGTCTCCTTTCTCCAGTCAGTGAAACTAATCTTCCTGTGAAAAAGCAGGAATCCTTTAACAAGACGAGAAGACCCTTTGGAGCTTAAGACA-AATAAAA-TTTTATG----------CTTTTTA-CTATACA----CC-TCGCAACACCAAATTTTAGTAGTCTTCGGTTGGGGCAACTACGGAGTAAAAACAACCCTCCAAGATGCAACGGAAC-CTTCCTAAACAAAAAGCCACAGCTTTATGTATCAATAAACTGACATTATTAGACCCAATA-ATTTGATTAACGAACCAAGTTACCCTAGGGATAACAGCGCAATCCACTCTGAAAGTCCCTATCGACGAGTGGGCTTACGACCTCGATGTTGGATCAAGGTATCCC-AGTGGCGCAACCGCTACTAAAGGTTCG-TTTGT-TCAACGATTAAAACCTCACATGAT----]
E_angustidigitorum_2_MG856958   ----AACATCACCTCATG------CATAAGAGGCCCAGCCTGCCCAGTGAC-AATTTTAACGGCCGCGGTATCCTAACCGTGC-AAAG-GTAGCGTAATCACCTGTTTCTTAATTAGAGACCTGTATGAATGGCACCACGAGAGTCAAACTGTCTCCTTTCTCCAGTCAGTGAAACTAATCTTCCTGTGAAAAAGCAGGAATCCTTTAACAAGACGAGAAGACCCTTTGGAGCTTAAGACA-AATAAAA-TTTTATG----------CTTTTTA-CTATACA----CC-TCGCAACACCAAATTTTAGTAGTCTTCGGTTGGGGCAACTACGGAGTAAAAACAACCCTCCAAGATGCAACGGAAC-CTTCCTAAACAAAAAGCCACAGCTTTATGTATCAATAAACTGACATTATTAGACCCAATA-ATTTGATTAACGAACCAAGTTACCCTAGGGATAACAGCGCAATCCACTCTGAAAGTCCCTATCGACGAGTGGGCTTACGACCTCGATGTTGGATCAAGGTATCCC-AGTGGCGCAACCGCTACTAAAGGTTCG-TTTGT-TCAACGATTAAAACCTCACATGAT----
E_angustidigitorum_3_MG856961   ---------------------------------------------------------------------------------------G-GTAGCGTAATCACCTGTTTCTTAATTAGAGACCTGTATGAATGGCACCACGAGAGTCAGACTGTCTCCTTTCTCCAGTCAGTGAAACTAATCTTCCTGTGAAAAAGCAGGAATCCTTTAACAAGACGAGAAGACCCTTTGGAGCTTAAGACA-AATAAAA-TTTTATG----------CTTTTTA-CTACACA----TC-TCGCAACACCAAATTTTAATAGTCTTCGGTTGGGGCAACTACGGAGTAAAAACAACCCTCCAAGATGCAACGGAAT-CTTCCTAAACAAAAAGCCACAGCTTTATGTATCAATAAACTGACATTATTAGACCCAATA-ATTTGATTAACGAACCAAGTTACCCTAGGGATAACAGCGCAATCCACTCTGAAAGTCCCTATCGACGAGTGGGCTTACGACCTCGATGTTGGATCAAGGTATCCC-AGTGGCGCAACCGCTACTAAAGGTTCG-TTTGT-TCAACGATTAAAACCTCACATGATCTGA
E_angustidigitorum_3_MG856960   ---------------------------------------------------------------------------------------G-GTAGCGTAATCACCTGTTTCTTAATTAGAGACCTGTATGAATGGCACCACGAGAGTCAGACTGTCTCCTTTCTCCAGTCAGTGAAACTAATCTTCCTGTGAAAAAGCAGGAATCCTTTAACAAGACGAGAAGACCCTTTGGAGCTTAAGACA-AATAAAA-TTTTATG----------CTTTTTA-CTACACA----TC-TCGCAACACCAAATTTTAATAGTCTTCGGTTGGGGCAACTACGGAGTAAAAACAACCCTCCAAGATGCAACGGAAT-CTTCCTAAACAAAAAGCCACAGCTTTATGTATCAATAAACTGACATTATTAGACCCAATA-ATTTGATTAACGAACCAAGTTACCCTAGGGATAACAGCGCAATCCACTCTGAGAGTCCCTATCGACGAGTGGGCTTACGACCTCGATGTTGGATCAAGGTATCCC-AGTGGCGCAACCGCTACTAAAGGTTCG-TTTGT-TCAACGATTAAAACCTCACATGATCTGA
[E_angustidigitorum_3_MG856962   ---------------------------------------------------------------------------------------G-GTAGCGTAATCACCTGTTTCTTAATTAGAGACCTGTATGAATGGCACCACGAGAGTCAGACTGTCTCCTTTCTCCAGTCAGTGAAACTAATCTTCCTGTGAAAAAGCAGGAATCCTTTAACAAGACGAGAAGACCCTTTGGAGCTTAAGACA-AATAAAA-TTTTATG----------CTTTTTA-CTACACA----TC-TCGCAACACCAAATTTTAATAGTCTTCGGTTGGGGCAACTACGGAGTAAAAACAACCCTCCAAGATGCAACGGAAT-CTTCCTAAACAAAAAGCCACAGCTTTATGTATCAATAAACTGACATTATTAGACCCAATA-ATTTGATTAACGAACCAAGTTACCCTAGGGATAACAGCGCAATCCACTCTGAGAGTCCCTATCGACGAGTGGGCTTACGACCTCGATGTTGGATCAAGGTATCCC-AGTGGCGCAACCGCTACTAAAGGTTCG-TTTGT-TCAACGATTAAAACCTCACATGATCTGT]
[E_floresvillelai_MG856988       ---------------------------------------------------------------------------------------G-GTAGCGTAATCACCTGTTTCTTAATTAGAGACCTGTATGAACGGCACCACGAGAGTCAAACTGTCTCCTTTCTCCAGTCAGTGAAACTAATCTTCCTGTGAAAAAGCAGGAATCCCACAACAAGACGAGAAGACCCTTTGGAGCTTAAGACA-AATAAAA-TTTTATG----------CTTTTCA-CCACATA----CC-CTGCAACACCAAATTTTAACAGTCTTCAGTTGGGGCAACTACGGAGTAAAAACAACCCTCCAAGATGCAACGGAAT-TTTCCTAAACAAAAAGCCACAGCTTTATGTATCAACAAATTGACATTATTAGACCCAATA-ATTTGATTAACGAACCAAGTTACCCTAGGGATAACAGCGCAATCCACTCTAAGAGCCCCTATCGACGAGTGGGCTTACGACCTCGATGTTGGATCAAGGTATCCC-AGTGGCGCAACCGTTACTAAAGGTTCG-TTTGT-TCAACGATTAAAACCTCACATGATCTGA]
[E_floresvillelai_MG856984       ----AACATCACCTCATGA-----CATAAGAGGCCCAGCCTGCCCAGTGAA-AATTTTAACGGCCGCGGTATCCTAACCGTGC-GAAG-GTAGCGTAATCACCTGTTTCTTAATTAGAGACCTGTATGAACGGCACCACGAGAGTCAAACTGTCTCCTTTCTCCAGTCAGTGAAACTAATCTTCCTGTGAAAAAGCAGGAATCCCACAACAAGACGAGAAGACCCTTTGGAGCTTAAGACA-AATAAAA-TTTTATG----------CTTTTCA-CCACATA----CC-CTGCAACACCAAATTTTAACAGTCTTCAGTTGGGGCAACTACGGAGTAAAAACAACCCTCCAAGATGCAACGGAAT-TTTCCTAAACAAAAAGCCACAGCTTTATGTATCAACAAATTGACATTATTAGACCCAATA-ATTTGATTAACGAACCAAGTTACCCTAGGGATAACAGCGCAATCCACTCTAAGAGCCCCTATCGACGAGTGGGCTTACGACCTCGATGTTGGATCAAGGTATCCC-AGTGGCGCAACCGTTACTAAAGGTTCG-TTTGT-TCAACGATTAAAACCTCACATGATCTGA]
[E_floresvillelai_MG856986       ----AACATCACCTCATGA-----CATAAGAGGCCCAGCCTGCCCAGTGAA-AATTTTAACGGCCGCGGTATCCTAACCGTGC-GAAG-GTAGCGTAATCACCTGTTTCTTAATTAGAGACCTGTATGAACGGCACCACGAGAGTCAAACTGTCTCCTTTCTCCAGTCAGTGAAACTAATCTTCCTGTGAAAAAGCAGGAATCCCACAACAAGACGAGAAGACCCTTTGGAGCTTAAGACA-AATAAAA-TTTTATG----------CTTTTCA-CCACATA----CC-CTGCAACACCAAATTTTAACAGTCTTCAGTTGGGGCAACTACGGAGTAAAAACAACCCTCCAAGATGCAACGGAAT-TTTCCTAAACAAAAAGCCACAGCTTTATGTATCAACAAATTGACATTATTAGACCCAATA-ATTTGATTAACGAACCAAGTTACCCTAGGGATAACAGCGCAATCCACTCTAAGAGCCCCTATCGACGAGTGGGCTTACGACCTCGATGTTGGATCAAGGTATCCC-AGTGGCGCAACCGTTACTAAAGGTTCG-TTTGT-TCAACGATTAAAACCTCACATGAT----]
E_floresvillelai_MZ203188       -------------------------------GGCCCAGCCTGCCCAGTGAA-AATTTTAACGGCCGCGGTATCCTAACCGTGC-GAAG-GTAGCGTAATCACCTGTTTCTTAATTAGAGACCTGTATGAACGGCACCACGAGAGTCAAACTGTCTCCTTTCTCCAGTCAGTGAAACTAATCTTCCTGTGAAAAAGCAGGAATCCCACAACAAGACGAGAAGACCCTTTGGAGCTTAAGACA-AATAAAA-TTTTATG-------CCTCTTTTCA-CCACATA----CC-CTGCAACACCAAATTTTAACAGTCTTCAGTTGGGGCAACTACGGAGTAAAAACAACCCTCCAAGATGCAACGGAAT-TTTCCTAAACAAAAAGCCACAGCTTTATGTATCAACAAATTGACATTATTAGACCCAATA-ATTTGATTAACGAACCAAGTTACCCTAGGGATAACAGCGCAATCCACTCTAAGAGCCCCTATCGACGAGTGGGCTTACGACCTCGATGTTGGATCAAGGTATCCC-AGTGGCGCAACCGTTACTAAAGGTTCG-TTTGT-TCAACGATTAAA-CCTCACGTGATCTGA
[E_floresvillelai_MG856985       ----AACATCACCTCATGA-----CATAAGAGGCCCAGCCTGCCCAGTGAA-AATTTTAACGGCCGCGGTATCCTAACCGTGC-GAAG-GTAGCGTAATCACCTGTTTCTTAATTAGAGACCTGTATGAACGGCACCACGAGAGTCAAACTGTCTCCTTTCTCCAGTCAGTGAAACTAATCTTCCTGTGAAAAAGCAGGAATCCCACAACAAGACGAGAAGACCCTTTGGAGCTTAAGACA-AATAAAA-TTTTATG----------CTTTTCA-CCACATA----CC-CTGCAACACCAAATTTTAACAGTCTTCAGTTGGGGCAACTACGGAGTAAAAACAACCCTCCAAGATGCAACGGAAT-TTTCCTAAACAAAAAGCCACAGCTTTATGTATCAACAAATTGACATTATTAGACCCAATA-ATTTGATTAACGAACCAAGTTACCCTAGGGATAACAGCGCAATCCACTCTAAGAGCCCCTATCGACGAGTGGGCTTACGACCTCGATGTTGGATCAAGGTATCCC-AGTGGCGCAACCGTTACTAAAGGTTCG-TTTGT-TCAACGATTAAAACCTCACATGATCTGA]
E_floresvillelai_MG856983       ----AACATCACCTCATGA-----CATAAGAGGCCCAGCCTGCCCAGTGAA-AATTTTAACGGCCGCGGTATCCTAACCGTGC-GAAG-GTAGCGTAATCACCTGTTTCTTAATTAGAGACCTGTATGAACGGCACCACGAGAGTCAAACTGTCTCCTTTCTCCAGTCAGTGAAACTAATCTTCCTGTGAAAAAGCAGGAATCCCACAACAAGACGAGAAGACCCTTTGGAGCTTAAGACA-AATAAAA-TTTTATG----------CTTTTCA-CCACATA----CC-CTGCAACACCAAATTTTAACAGTCTTCAGTTGGGGCAACTACGGAGTAAAAACAACCCTCCAAGATGCAACGGAAT-TTTCCTAAACAAAAAGCCACAGCTTTATGTATCAACAAATTGACATTATTAGACCCAATA-ATTTGATTAACGAACCAAGTTACCCTAGGGATAACAGCGCAATCCACTCTAAGAGCCCCTATCGACGAGTGGGCTTACGACCTCGATGTTGGATCAAGGTATCCC-AGTGGCGCAACCGTTACTAAAGGTTCG-TTTGT-TCAACGATTAAAACCTCACATGATCTGA
[E_floresvillelai_MG856987       ----AACATCACCTCATGA-----CATAAGAGGCCCAGCCTGCCCAGTGAA-AATTTTAACGGCCGCGGTATCCTAACCGTGC-GAAG-GTAGCGTAATCACCTGTTTCTTAATTAGAGACCTGTATGAACGGCACCACGAGAGTCAAACTGTCTCCTTTCTCCAGTCAGTGAAACTAATCTTCCTGTGAAAAAGCAGGAATCCCACAACAAGACGAGAAGACCCTTTGGAGCTTAAGACA-AATAAAA-TTTTATG----------CTTTTCA-CCACATA----CC-CTGCAACACCAAATTTTAACAGTCTTCAGTTGGGGCAACTACGGAGTAAAAACAACCCTCCAAGATGCAACGGAAT-TTTCCTAAACAAAAAGCCACAGCTTTATGTATCAACAAATTGACATTATTAGACCCAATA-ATTTGATTAACGAACCAAGTTACCCTAGGGATAACAGCGCAATCCACTCTAAGAGCCCCTATCGACGAGTGGGCTTACGACCTCGATGTTGGATCAAGGTATCCC-AGTGGCGCAACCGTTACTAAAGGTTCG-TTTGT-TCAACGATTAAAACCTCACATGATCTGA]
[E_manantlanensis_MG857007       ----AACATCACCTCATGA-----CATAAGAGGCCCAGCCTGCCCAGTGAC-AATTTTAACGGCCGCGGTATCCTAACCGTGC-AAAG-GTAGCGTAATCACCTGTTTCTTAATTAGAGACCTGTATGAACGGCACCACGAGAGTCAAACTGTCTCCTTTTTCCAGTCAGTGAAACTAATCTTCCTGTGAAAAAGCAGGAATCCTCTAACAAGACGAGAAGACCCTTTGGAGCTTAAGACA-AATAAAA-TTTTATG----------CTTCCTC-CCCCACA----CC-CCGCGACACTAAATTTTAATAGTCTTCAGTTGGGGCAACTACGGAGTAAAAATAACCCTCCAAGATGTAATGGAGC-CTTCCTAAACAAAGAGCCACAGCTTTATGTATCAATAAACTGACATTATTAGACCCAATA-TTTTGATTAACGAACCAAGTTACCCTAGGGATAACAGCGCAATCCACTCCAAGAGTCCCTATCGACGAGCGGGCTTACGACCTCGATGTTGGATCAAGGTACCCC-AGTGGCGCAACCGCTACTAAAGGTTCG-TTTGT-TCAACGATTAAAACCTCACATGAT----]
E_manantlanensis_MG857008       ----AACATCACCTCATGA-----CATAAGAGGCCCAGCCTGCCCAGTGAC-AATTTTAACGGCCGCGGTATCCTAACCGTGC-AAAG-GTAGCGTAATCACCTGTTTCTTAATTAGAGACCTGTATGAACGGCACCACGAGAGTCAAACTGTCTCCTTTTTCCAGTCAGTGAAACTAATCTTCCTGTGAAAAAGCAGGAATCCTCTAACAAGACGAGAAGACCCTTTGGAGCTTAAGACA-AATAAAA-TTTTATG----------CTTCCTC-CCCCACA----CC-CCGCGACACTAAATTTTAATAGTCTTCAGTTGGGGCAACTACGGAGTAAAAATAACCCTCCAAGATGTAATGGAGC-CTTCCTAAACAAAGAGCCACAGCTTTATGTATCAATAAACTGACATTATTAGACCCAATA-TTTTGATTAACGAACCAAGTTACCCTAGGGATAACAGCGCAATCCACTCCAAGAGTCCCTATCGACGAGCGGGCTTACGACCTCGATGTTGGATCAAGGTACCCC-AGTGGCGCAACCGCTACTAAAGGTTCG-TTTGT-TCAACGATTAAAACCTCACATGATCTGA
E_manantlanensis_MG857009       ----AACATCACCTCATGA-----CATAAGAGGCCCAGCCTGCCCAGTGAC-AATTTTAACGGCCGCGGTATCCTAACCGTGC-AAAG-GTAGCGTAATCACCTGTTTCTTAATTAGAGACCTGTATGAACGGCACCACGAGAGTCAAACTGTCTCCTTTTTCCAGTCAGTGAAACTAATCTTCCTGTGAAAAAGCAGGAATCCTCTAACAAGACGAGAAGACCCTTTGGAGCTTAAGACA-AATAAAA-TTTTATG----------CTTCCTC-CCCCACA----CC-CCGCGACACTAAATTTTAATAGTCTTCAGTTGGGGCAACTACGGAGTAAAAATAACCCTCCAAGATGTAATGGAGC-CTTCCTAAACAAAGAGCCACAGCTTTATGTATCAATAAACTGACATTATTAGACCCAATA-TTTTGATTAACGAACCAAGTTACCCTAGGGATAACAGCGCAATCCACTCCAAGAGTCCCTATCGACGAGCGGGCTTACGACCTCGATGTTGGATCAAGGTACCCC-AGTGGCGCAACCGCTACTAAAGGTTCG-TTTGT-TCAACGATTAAAACCTCACGTGATCTGA
[E_manantlanensis_MZ203193       -------------------------------GGCCCAGCCTGCCCAGTGAC-AATTTTAACGGCCGCGGTATCCTAACCGTGC-AAAG-GTAGCGTAATCACCTGTTTCTTAATTAGAGACCTGTATGAACGGCACCACGAGAGTCAAACTGTCTCCTTTTTCCAGTCAGTGAAACTAATCTTCCTGTGAAAAAGCAGGAATCCTCTAACAAGACGAGAAGACCCTTTGGAGCTTAAGACA-AATAAAA-TTTTATG------CCCTCTTCCTC-CCCCACA----CC-CCGCGACACTAAATTTTAATAGTCTTCAGTTGGGGCAACTACGGAGTAAAAATAACCCTCCAAGATGTAATGGAGC-CTTCCTAAACAAAGAGCCACAGCTTTATGTATCAATAAACTGACATTATTAGACCCAATA-TTTTGATTAACGAACCAAGTTACCCTAGGGATAACAGCGCAATCCACTCCAAGAGTCCCTATCGACGAGCGGGCTTACGACCTCGATGTTGGATCAAGGTACCCC-AGTGGCGCAACCGCTACTAAAGGTTCG-TTTGT-TCAACGATTAAAACCTCACGTGATCTGA]
E_manantlanensis_MZ203194       --------------------------------GCCCAGCCTGCCCAGTGAC-AATTTTAACGGCCGCGGTATCCTAACCGTGC-AAAG-GTAGCGTAATCACCTGTTTCTTAATTAGAGACCTGTATGAACGGCACCACGAGAGTCAAACTGTCTCCTTTTTCCAGTCAGTGAAACTAATCTTCCTGTGAAAAAGCAGGAATCCTCTAACAAGACGAGAAGACCCTTTGGAGCTTAAGACA-AATAAAA-TTTTATG------CCCTCTTCCTC-CCCCACA----CC-CCGCGACACTAAATTTTAATAGTCTTCAGTTGGGGCAACTACGGAGTAAAAATAACCCTCCAAGATGTAATGGAGC-CTTCCTAAACAAAGAGCCACAGCTTTATGTATCAATAAACTGACATTATTAGACCCAATA-TTTTGATTAACGAACCAAGTTACCCTAGGGATAACAGCGCAATCCACTCCAAGAGTCCCTATCGACGAGCGGGCTTACGACCTCGATGTTGGATCAAGGTACCCC-AGTGGCGCAACCGCTACTAAAGGTTCG-TTTGT-TCAACGATTAACACCTCACGTGATCTGA
E_teretistes_MG857074           ----AACATCACCTCATGA-----CATAAGAGGCCCAGCCTGCCCAGTGAC-AATTTTAACGGCCGCGGTATCCTAACCGTGC-AAAG-GTAGCATAATCACCTGTTTCTTAATTAGAGACCTGTATGAATGGCACCACGAGAGTCAAACTGTCTCCTTTCTCCAGTCAGTGAAACTAATCTTCCTGTGAAAAAGCAGGAATCCTCTAACAAGACGAGAAGACCCTTTGGAGCTTAAGACA-AATAAAA-TTT-ATG---------TCTCCTCA-CTACACA----CC-TCACGACACCAAATTTTAATAGTCTTCAGTTGGGGCAACTACGGAGTAAAAATAACCCTCCAAGATGTAACGGAGC-TTTCCTAAACAAAAAGCCACAGCTTTATGTATCAATAAACTGACATTATTAGACCCAATA-TTTTGATTAACGAACCAAGTTACCCTAGGGATAACAGCGCAATCCACTCTAAGAGTCCCTATCGACGAGTGGGCTTACGACCTCGATGTTGGATCAAGGTACCCC-AGTGGCGCAACCGCTACTAAAGGTTCG-TTTGT-TCAACGATTAAAACCTCACATGATC---
[E_teretistes_MG857075           ----AACATCACCTCATGA-----CATAAGAGGCCCAGCCTGCCCAGTGAC-AATTTTAACGGCCGCGGTATCCTAACCGTGC-AAAG-GTAGCATAATCACCTGTTTCTTAATTAGAGACCTGTATGAATGGCACCACGAGAGTCAAACTGTCTCCTTTCTCCAGTCAGTGAAACTAATCTTCCTGTGAAAAAGCAGGAATCCTCTAACAAGACGAGAAGACCCTTTGGAGCTTAAGACA-AATAAAA-TTT-ATG---------TCTCCTCA-CTACACA----CC-TCACGACACCAAATTTTAATAGTCTTCAGTTGGGGCAACTACGGAGTAAAAATAACCCTCCAAGATGTAACGGAGC-TTTCCTAAACAAAAAGCCACAGCTTTATGTATCAATAAACTGACATTATTAGACCCAATA-TTTTGATTAACGAACCAAGTTACCCTAGGGATAACAGCGCAATCCACTCTAAGAGTCCCTATCGACGAGTGGGCTTACGACCTCGATGTTGGATCAAGGTACCCC-AGTGGCGCAACCGCTACTAAAGGTTCG-TTTGT-TCAACGATTAAAACCTCACATGAT----]
E_teretistes_MG857077           ----AACATCACCTCATGA-----CATAAGAGGCCCAGCCTGCCCAGTGAC-AATTTTAACGGCCGCGGTATCCTAACCGTGC-AAAG-GTAGCATAATCACCTGTTTCTTAATTAGAGACCTGTATGAATGGCACCACGAGAGTCAAACTGTCTCCTTTTTCCAGTCAGTGAAACTAATCTTCCTGTGAAAAAGCAGGAATCCTCTAACAAGACGAGAAGACCCTTTGGAGCTTAAGACA-AATAAAA-TTT-ATG---------CCTCCTCA-CTATACA----CC-TCACGACACCAAATTTTAATAGTCTTCAGTTGGGGCAACTACGGAGTAAAAATAACCCTCCAAGATGTAACGGAAC-TTTCCTAAACAAAAAGCCACAGCTTTATGTATCAATAAACTGACATTATTAGACCCAATA-TTTTGATTAACGAACCAAGTTACCCTAGGGATAACAGCGCAATCCACTCTAAGAGTCCCTATCGACGAGTGGGCTTACGACCTCGATGTTGGATCAAGGTACCCC-AGTGGCGCAACCGCTACTAAAGGTTCG-TTTGT-TCAACGATTAAAACCTCACATGAT----
E_teretistes_MZ203190           ----------------------------------CCAGCCTGCCCAGTGAC-AATTTTAACGGCCGCGGTATCCTAACCGTGC-AAAG-GTAGCATAATCACCTGTTTCTTAATTAGAGACCTGTATGAATGGCACCACGAGAGTCAAACTGTCTCCTTTTTCCAGTCAGTGAAACTAATCTTCCTGTGAAAAAGCAGGAATCCTCTAACAAGACGAGAAGACCCTTTGGAGCTTAAGACA-AATAAAA-TTT-ATGCCCC----CCCTCCTCA-CTATACA----CC-TCACGACACCAAATTTTAATTGTCTTCAGTTGGGGCAACTACGGAGTAAAAATAACCCTCCAAGATGTAACGGAAC-TTTCCTAAACAAAAAGCCACAGCTTTATGTATCAATCAACTGACATTATTAGACCCAATA-TTTTGATTAACGAACCAAGTTACCCTAGGGATAACAGCGCAATCCACTCTCAGAGTCCCTATCGACGAGTGGGCTTACGACCTCGATGTTGGATCAAGGTACCCC-AGTGGCGCAACCGCTAC---------------------------------------------
E_teretistes_MG857076           ----AACATCACCTCATGA-----CATAAGAGGCCCAGCCTGCCCAGTGAC-AATTTTAACGGCCGCGGTATCCTAACCGTGC-AAAG-GTAGCATAATCACCTGTTTCTTAATTAGAGACCTGTATGAATGGCACCACGAGAGTCAAACTGTCTCCTTTTTCCAGTCAGTGAAACTAATCTTCCTGTGAAAAAGCAGGAATCCTCTAACAAGACGAGAAGACCCTTTGGAGCTTAAGACA-AATAAAA-TTT-ATG---------CCTCCTCA-CTATACA----CC-TCACGACACCAAATTTTAATAGTCTTCAGTTGGGGCAACTACGGAGTAAAAATAACCCTCCAAGATGTAACGGAAC-TTTCCTAAACAAAAAGCCACAGCTTTATGTATCAATAAACTGACATTATTAGACCCAATA-TTTTGATTAACGAACCAAGTTACCCTAGGGATAACAGCGCAATCCACTCTAAGAGTCCCTATCGACGAGTGGGCTTACGACCTCGATGTTGGATCAAGGTACCCC-AGTGGCGCAACCGCTACTAAAGGTTCG-TTTGT-TCAACGATTAAAACCTCACGTGAT----
E_teretistes_JAC_23703          --AACACATCACCTCATGAACA-CTATAAGAGGCCCAGCCTGCCCAGTGAC-AATTTTAACGGCCGCGGTATCCTAACCGTGC-AAAG-GTAGCATAATCACCTGTTTCTTAATTAGAGACCTGTATGAATGGCACCACGAGAGTCAAACTGTCTCCTTTTTCCAGTCAGTGAAACTAATCTTCCTGTGAAAAAGCAGGAATCCTCTAACAAGACGAGAAGACCCTTTGGAGCTTAAGACA-AATAAAA-TTT-ATGCCCC----TCCTCCTCA-CTATACA----CC-TCACGACACCAAATTTTAATAGTCTTCAGTTGGGGCAACTACGGAGTAAAAATAACCCTCCAAGATGTAACGGAAC-TTTCCTAAACAAAAAGCCACAGCTTTATGTATCAATAAACTGACATTATTAGACCCAATA-TTTTGATTAACGAACCAAGTTACCCTAGGGATAACAGCGCAATCCACTCTAAGAGTCCCTATCGACGAGTGGGCTTACGACCTCGATGTTGGATCAAGGTACCCC-AGTGGCGCAACCGCTACTAAAGGTTCG-TTTGT-TCAACGATTAAAACCTCACGTGATCTGA
E_teretistes_JAC_23671          -CAAAACATCACCTCATGAACA-CCATAAGAGGCCCAGCCTGCCCAGTGAC-AATTTTAACGGCCGCGGTATCCTAACCGTGC-AAAG-GTAGCATAATCACCTGTTTCTTAATTAGAGACCTGTATGAATGGCACCACGAGAGTCAAACTGTCTCCTTTTTCCAGTCAGTGAAACTAATCTTCCTGTGAAAAAGCAGGAATCCTCTAACAAGACGAGAAGACCCTTTGGAGCTTAAGACA-AATAAAA-TTT-ATGCCCC----TCCTCCTCA-CTATACA----CC-TCACGACACCAAATTTTAATAGTCTTCAGTTGGGGCAACTACGGAGTAAAAATAACCCTCCAAGATGTAACGGAAC-TTTCCTAAACAAAAAGCCACAGCTTTATGTATCAATAAACTGACATTATTAGACCCAATA-TTTTGATTAACGAACCAAGTTACCCTAGGGATAACAGCGCAATCCACTCTAAGAGTCCCTATCGACGAGTGGGCTTACGACCTCGATGTTGGATCAAGGTACCGC-AGTGGCGCAACCGCTACTAAAGGTTCG-TTTGT-TCAACGATTAAAACCTCACGTGATCTGA
E_grunwaldi_MG856990            ----AACATCACCTCATGA-----CATAAGAGGCCCAGCCTGCCCAGTGAC-AATTTCAACGGCCGCGGTATCCTAACCGTGC-AAAG-GTAGCGTAATCACCTGTTTCTTAATTAGAGACCTGTATGAATGGCACCACGAGAGTTAAACTGTCTCCTTTTTCCAGTCAGTGAAACTAATCTTCCTGTGAAAAAGCAGGAATCCTCTAACAAGACGAGAAGACCCTTTGGAGCTTAAGACA-AATAAAATTTTTAT-----------CTCCCCA-CCACATA----CC-TCGCAACACCAAATTTTAATAGTCTTCAGTTGGGGCAACTACGGAGTAAAAATAACCCTCCAAGATGTATCGGAGC-TTTCCTAAACAAAGAGCCACAGCTTTATGTATCAACAAACTGACATTATTAGACCCAATA-TTTTGATTAACGAACTAAGTTACCCTAGGGATAACAGCGCAATCCACTCTAAGAGTCCCTATCGACGAGTGGGCTTACGACCTCGATGTTGGATCAAGGTATCCC-AGTGGCGCAACCGCTACTAAAGGTTCG-TTTGT-TCAACGATTAAAACCTCACGTGATCTGA
[E_grundwaldi_MG856992           ----------ACCTCATGA-----CATAAGAGGCCCAGCCTGCCCAGTGAC-AATTTCAACGGCCGCGGTATCCTAACCGTGC-AAAG-GTAGCGTAATCACCTGTTTCTTAATTAGAGACCTGTATGAATGGCACCACGAGAGTTAAACTGTCTCCTTTTTCCAGTCAGTGAAACTAATCTTCCTGTGAAAAAGCAGGAATCCTCTAACAAGACGAGAAGACCCTTTGGAGCTTAAGACA-AATAAAATTTTTAT-----------CTCCCCA-CCACATA----CC-TCGCAACACCAAATTTTAATAGTCTTCAGTTGGGGCAACTACGGAGTAAAAATAACCCTCCAAGATGTATCGGAGC-TTTCCTAAACAAAGAGCCACAGCTTTATGTATCAACAAACTGACATTATTAGACCCAATA-TTTTGATTAACGAACTAAGTTACCCTAGGGATAACAGCGCAATCCACTCTAAGAGTCCCTATCGACGAGTGGGCTTACGACCTCGATGTTGGATCAAGGTATCC----------------------------------------------------------------]
[E_grunwaldi_MG856991            -------ATCACCTCATGA-----CATAAGAGGCCCAGCCTGCCCAGTGAC-AATTTCAACGGCCGCGGTATCCTAACCGTGC-AAAG-GTAGCGTAATCACCTGTTTCTTAATTAGAGACCTGTATGAATGGCACCACGAGAGTTAAACTGTCTCCTTTTTCCAGTCAGTGAAACTAATCTTCCTGTGAAAAAGCAGGAATCCTCTAACAAGACGAGAAGACCCTTTGGAGCTTAAGACA-AATAAAATTTTTAT-----------CTCCCCA-CCACATA----CC-TCGCAACACCAAATTTTAATAGTCTTCAGTTGGGGCAACTACGGAGTAAAAATAACCCTCCAAGATGTATCGGAGC-TTTCCTAAACAAAGAGCCACAGCTTTATGTATCAACAAACTGACATTATTAGACCCAATA-TTTTGATTAACGAACTAAGTTACCCTAGGGATAACAGCGCAATCCACTCTAAGAGTCCCTATCGACGAGTGGGCTTACGAC---------------------------------------------------------------------------------------]
E_grunwaldi_MG856993            ----AACATCACCTCATGA-----CATAAGAGGCCCAGCCTGCCCAGTGAC-AATTTCAACGGCCGCGGTATCCTAACCGTGC-AAAG-GTAGCGTAATCACCTGTTTCTTAATTAGAGACCTGTATGAATGGCACCACGAGAGTTAAACTGTCTCCTTTTTCCAGTCAGTGAAACTAATCTTCCTGTGAAAAAGCAGGAATCCTCTAACAAGACGAGAAGACCCTTTGGAGCTTAAGACA-AATAAAATTTTTAT-----------CTCCCCA-CCACATA----CC-TCGCAACACCAAATTTTAATAGTCTTCAGTTGGGGCAACTACGGAGTAAAAATAACCCTCCAAGATGTATCGGAGC-TTTCCTAAACAAAGAGCCACAGCTTTATGTATCAACAAACTGACATTATTAGACCCAATA-TTTTGATTAACGAACTAAGTTACCCTAGGGATAACAGCGCAATCCACTCTAAGAGTCCCTATCGACGAGTGGGCTTACGACCTCGATGTTGGATCAAGGTATCCC-AGTGGCGCAACCGCTACTAAAGGTTCG-TTTGT-TCAACGATTAAAGCCTCACGTGATCTGA
E_jaliscoensis_MG856997         -----------------------------------------------------------------------------------------GTAGCGTAATCACCTGTTTCTTAATTAGAGACCTGTATGAACGGCACCACGAGAGTCAAACTGTCTCCTTTTTCCAGTCAGTGAAACTAATCTTCCTGTGAAAAAGCAGGAATCCTCTAACAAGACGAGAAGACCCTTTGGAGCTTAAGACA-AATAAAA-TTTCATG----------CCCCTCA-CCACACA----CC-CTGCGACACCAAATTTTAATAGTCTTCAGTTGGGGCAACTACGGAGTAAAAATAACCCTCCAAGATGTAATGGAGC-TTTCCTAAACAAAAAGCCACAGCTTTATGTATCAACAAACTGACATTTTTAGACCCAATA-TTTTGATTAACGAACTAAGTTACCCTAGGGATAACAGCGCAATCCACTCTAAGAGTCCCTATCGACGAGTGGGCTTACGACCTCGATGTTGGATCAAGGTACCCC-AGTGGCGCAACCGCTACTAAAGGTTCG-TTTGT-TCAACGATTAAAACCTCACGTGATCTGA
[E_jaliscoensis_MG857000         -----------------------------------------------------------------------------------------GTAGCGTAATCACCTGTTTCTTAATTAGAGACCTGTATGAACGGCACCACGAGAGTCAAACTGTCTCCTTTTTCCAGTCAGTGAAACTAATCTTCCTGTGAAAAAGCAGGAATCCTCTAACAAGACGAGAAGACCCTTTGGAGCTTAAGACA-AATAAAA-TTTCATG----------CCCCTCA-CCACACA----CC-CTGCGACACCAAATTTTAATAGTCTTCAGTTGGGGCAACTACGGAGTAAAAATAACCCTCCAAGATGTAATGGAGC-TTTCCTAAACAAAAAGCCACAGCTTTATGTATCAACAAACTGACATTTTTAGACCCAATA-TTTTGATTAACGAACTAAGTTACCCTAGGGATAACAGCGCAATCCACTCTAAGAGTCCCTATCGACGAGTGGGCTTACGACCTCGATGTTGGATCAAGGTACCCC-AGTGGCGCAACCGCTACTAAAGGTTCG-TTTGT-TCAACGATTAAAACCTCACATGATCTGA]
[E_jaliscoensis_MG856999         ---------------------------------------------------------------------------------------G-GTAGCGTAATCACCTGTTTCTTAATTAGAGACCTGTATGAACGGCACCACGAGAGTCAAACTGTCTCCTTTTTCCAGTCAGTGAAACTAATCTTCCTGTGAAAAAGCAGGAATCCTCTAACAAGACGAGAAGACCCTTTGGAGCTTAAGACA-AATAAAA-TTTCATG----------CCCCTCA-CCACACA----CC-CTGCGACACCAAATTTTAATAGTCTTCAGTTGGGGCAACTACGGAGTAAAAATAACCCTCCAAGATGTAATGGAGC-TTTCCTAAACAAAAAGCCACAGCTTTATGTATCAACAAACTGACATTTTTAGACCCAATA-TTTTGATTAACGAACTAAGTTACCCTAGGGATAACAGCGCAATCCACTCTAAGAGTCCCTATCGACGAGTGGGCTTACGACCTCGATGTTGGATCAAGGTACCCC-AGTGGCGCAACCGCTACTAAAGGTTCG-TTTGT-TCAACGATTAAAACCTCACATGATCTGA]
[E_jaliscoensis_MG856998         ---------------------------------------------------------------------------------------G-GTAGCGTAATCACCTGTTTCTTAATTAGAGACCTGTATGAACGGCACCACGAGAGTCAAACTGTCTCCTTTTTCCAGTCAGTGAAACTAATCTTCCTGTGAAAAAGCAGGAATCCTCTAACAAGACGAGAAGACCCTTTGGAGCTTAAGACA-AATAAAA-TTTCATG----------CCCCTCA-CCACACA----CC-CTGCGACACCAAATTTTAATAGTCTTCAGTTGGGGCAACTACGGAGTAAAAATAACCCTCCAAGATGTAATGGAGC-TTTCCTAAACAAAAAGCCACAGCTTTATGTATCAACAAACTGACATTTTTAGACCCAATA-TTTTGATTAACGAACTAAGTTACCCTAGGGATAACAGCGCAATCCACTCTAAGAGTCCCTATCGACGAGTGGGCTTACGACCTCGATGTTGGATCAAGGTACCCC-AGTGGCGCAACCGCTACTAAAGGTTCG-TTTGT-TCAACGATTAAAACCTCACATGATCTGA]
E_jaliscoensis_MG857001         ---------------------------------------------------------------------------------------G-GTAGCGTAATCACCTGTTTCTTAATTAGAGACCTGTATGAACGGCACCACGAGAGTCAAACTGTCTCCTTTTTCCAGTCAGTGAAACTAATCTTCCTGTGAAAAAGCAGGAATCCTCTAACAAGACGAGAAGACCCTTTGGAGCTTAAGACA-AATAAAA-TTTCATG----------CCCCTCA-CCACACA----CC-CTGCGACACCAAATTTTAATAGTCTTCAGTTGGGGCAACTACGGAGTAAAAATAACCCTCCAAGATGTAATGGAGC-TTTCCTAAACAAAAAGCCACAGCTTTATGTATCAACAAACTGACATTTTTAGACCCAATA-TTTTGATTAACGAACTAAGTTACCCTAGGGATAACAGCGCAATCCACTCTAAGAGTCCCTATCGACGAGTGGGCTTACGACCTCGATGTTGGATCAAGGTACCCC-AGTGGCGCAACCGCTACTAAAGGTTCG-TTTGT-TCAACGATTAAAACCTCACATGATCTGA
E_jaliscoensis_MG857005         ---------------------------------------------------------------------------------------G-GTAGCGTAATCACCTGTTTCTTAATTAGAGACCTGTATGAATGGCACCACGAGAGTCAAACTGTCTCCTTTTTCCAGTCAGTGAAACTAATCTTCCTGTGAAAAAGCAGGAATCCTCTAACAAGACGAGAAGACCCTTTGGAGCTTAAGACA-AATAAAA-TTTCATG---------CTCCTCCA--CACACA----CC-TTGCAGCACCAAATTTTAATAGTCTTCAGTTGGGGCAACTACGGAGTAAAAACAACCCTCCAAGATGTAACGGAAC-TTTCCTAAACAAAAAGTCACAGCTTTATGTATCAACAAACTGACATTTTTAGACCCAATA-TTTTGATTAACGAACTAAGTTACCCTAGGGATAACAGCGCAATCCACTCTAAGAGTCCCTATCGACGAGTGGGCTTACGACCTCGATGTTGGATCAAGGTACCCC-AGTGGCGCAACCGCTACTAAAGGTTCG-TTTGT-TCAACGATTAAAACCTCACATGATCTGA
E_jaliscoensis_MG857003         -------------------------------GGCCCAGCCTGCCCAGTGAC-AA-TTTAACGGCCGCGGTATCCTAACCGTGC-AAAG-GTAGCGTAATCACCTGTTTCTTAATTAGAGACCTGTATGAATGGCACCACGAGAGTCAAACTGTCTCCTTTTTCCAGTCAGTGAAACTAATCTTCCTGTGAAAAAGCAGGAATCCTCTAACAAGACGAGAAGACCCTTTGGAGCTTAAGACA-AATAAAA-TTATATGCCCC-----CTCCTCCA-CCACACA----CC-TTGCAACACCAGATTTTAATAGTCTTCAGTTGGGGCAACTACGGAGTAAAAATAACCCTCCAAGATGTAACGGAAC-TTTCCTAAACAAAAAGTCACAGCTTTATGTATCAACAAACTGACATTTTTAGACCCAATA-TTTTGATTAACGAACTAAGTTACCCTAGGGATAACAGCGCAATCCACTCTAAGAGTCCCTATCGACGAGTGGGCTTACGACCTCGATGTTGGATCAAGGTACCCC-AGTGGCGCAACCGCTACTAAAGGTTCG-TTTGT-TCAACGATTAAAACCTCACGTGATC---
[E_jaliscoensis_MZ203191         ----AACATCACCTCCTGA-----CATAAGAGGCCCAGCCTGCCCAGTGAC-AATTTTAACGGCCGCGGTATCCTAACCGTGC-AAAG-GTAGCGTAATCACCTGTTTCTTAATTAGAGACCTGTATGAATGGCACCACGAGAGTCAAACTGTCTCCTTTTTCCAGTCAGTGAAACTAATCTTCCTGTGAAAAAGCAGGAATCCTCTAACAAGACGAGAAGACCCTTTGGAGCTTAAGACA-AATAAAA-TTATATG----------TCCTCCA-CCACACA----CC-TTGCAACACCAGATTTTAATAGTCTTCAGTTGGGGCAACTACGGAGTAAAAATAACCCTCCAAGATGTAACGGAAC-TTTCCTAAACAAAAAGTCACAGCTTTATGTATCAACAAACTGACATTTTTAGACCCAATA-TTTTGATTAACGAACTAAGTTACCCTAGGGATAACAGCGCAATCCACTCTAAGAGTCCCTATCGACGAGTGGGCTTACGACCTCGATGTTGGATCAAGGTACCCC-AGTGGCGCAACCGCTACTAAAGGTTCG-TTTGT-TCAACGATTAAAACCTCACATGAT----]
[E_jaliscoensis_MG857004         ----AACATCACCTCCTGA-----CATAAGAGGCCCAGCCTGCCCAGTGAC-AATTTTAACGGCCGCGGTATCCTAACCGTGC-AAAG-GTAGCGTAATCACCTGTTTCTTAATTAGAGACCTGTATGAATGGCACCACGAGAGTCAAACTGTCTCCTTTTTCCAGTCAGTGAAACTAATCTTCCTGTGAAAAAGCAGGAATCCTCTAACAAGACGAGAAGACCCTTTGGAGCTTAAGACA-AATAAAA-TTATATG----------TCCTCCA-CCACACA----CC-TTGCAACACCAGATTTTAATAGTCTTCAGTTGGGGCAACTACGGAGTAAAAATAACCCTCCAAGATGTAACGGAAC-TTTCCTAAACAAAAAGTCACAGCTTTATGTATCAACAAACTGACATTTTTAGACCCAATA-TTTTGATTAACGAACTAAGTTACCCTAGGGATAACAGCGCAATCCACTCTAAGAGTCCCTATCGACGAGTGGGCTTACGACCTCGATGTTGGATCAAGGTACCCC-AGTGGCGCAACCGCTACTAAAGGTTCG-TTTGT-TCAACGATTAAAACCTCACATGAT----]
E_jaliscoensis_MG857002         ----AACATCACCTCCTGA-----CATAAGAGGCCCAGCCTGCCCAGTGAC-AATTTTAACGGCCGCGGTATCCTAACCGTGC-AAAG-GTAGCGTAATCACCTGTTTCTTAATTAGAGACCTGTATGAATGGCACCACGAGAGTCAAACTGTCTCCTTTTTCCAGTCAGTGAAACTAATCTTCCTGTGAAAAAGCAGGAATCCTCTAACAAGACGAGAAGACCCTTTGGAGCTTAAGACA-AATAAAA-TTATATG----------TCCTCCA-CCACACA----CC-TTGCAACACCAGATTTTAATAGTCTTCAGTTGGGGCAACTACGGAGTAAAAATAACCCTCCAAGATGTAACGGAAC-TTTCCTAAACAAAAAGTCACAGCTTTATGTATCAACAAACTGACATTTTTAGACCCAATA-TTTTGATTAACGAACTAAGTTACCCTAGGGATAACAGCGCAATCCACTCTAAGAGTCCCTATCGACGAGTGGGCTTACGACCTCGATGTTGGATCAAGGTACCCC-AGTGGCGCAACCGCTACTAAAGGTTCG-TTTGT-TCAACGATTAAAACCTCACATGAT----
[E_nietoi_MG857023               ---------------------------------------------------------------------------------------G-GTAGCGTAATCACCTGTTTCTTAATTAGAGACCTGTATGAATGGCACCACGAGAGTTAAACTGTCTCCTTTTTCCGGTCAGTGAAACTAATCTTCCTGTGAAAAAGCAGGAATTCTTTAACAAGACGAGAAGACCCTTTGGAGCTTAAGACA-AATAAAA-TTTT-TA---------TCTTCTTA-CCACAAA----CC-TCGCAACACCAAATTTTAATAGTCTTCAGTTGGGGCAACTACGGAGTAAAAATAACCCTCCAAGATGTAACGGAAC-TTTCCTAAACAAAAAGCCACAGCTTTATGTATCAGTAAACTGACATTATTAGACCCAATA-TTTTGATTAACGAACCAAGTTACCCTAGGGATAACAGCGCAATCCACTCTAAGAGTCCCTATCGACGAGTGGGCTTACGACCTCGATGTTGGATCAAGGTACCCC-AGTGGCGCAACCGCTACTAAAGGTTCG-TTTGT-TCAACGATTAAAACCTCACATGATCTGT]
E_nietoi_MG857028               ----AACATCACCTCATGA-----CATAAGAGGCCCAGCCTGCCCAGTGAC-AATTTTAACGGCCGCGGTATCCTAACCGTGC-AAAG-GTAGCGTAATCACCTGTTTCTTAATTAGAGACCTGTATGAATGGCACCACGAGAGTTAAACTGTCTCCTTTTTCCGGTCAGTGAAACTAATCTTCCTGTGAAAAAGCAGGAATTCTTTAACAAGACGAGAAGACCCTTTGGAGCTTAAGACA-AATAAAA-TTTT-TA---------TCTTCTTA-CCACAAA----CC-TCGCAACACCAAATTTTAATAGTCTTCAGTTGGGGCAACTACGGAGTAAAAATAACCCTCCAAGATGTAACGGAAC-TTTCCTAAACAAAAAGCCACAGCTTTATGTATCAGTAAACTGACATTATTAGACCCAATA-TTTTGATTAACGAACCAAGTTACCCTAGGGATAACAGCGCAATCCACTCTAAGAGTCCCTATCGACGAGTGGGCTTACGACCTCGATGTTGGATCAAGGTACCCC-AGTGGCGCAACCGCTACTAAAGGTTCG-TTTGT-TCAACGATTAAAACCTCACATGATCTGA
E_nietoi_MG857026               ----AACATCACCTCATGA-----CATAAGAGGCCCAGCCTGCCCAGTGAC-AATTTTAACGGCCGCGGTATCCTAACCGTGC-AAAG-GTAGCGTAATCACCTGTTTCTTAATTAGAGACCTGTATGAATGGCACCACGAGAGTTAAACTGTCTCCTTTTTCCGGTCAGTGAAACTAATCTTCCTGTGAAAAAGCAGGAATTCTTTAACAAGACGAGAAGACCCTTTGGAGCTTAAGACA-AATAAAA-TTTT-TA---------TCTTCTTA-CCACAAA----CC-TCGCAACACCAAATTTTAATAGTCTTCAGTTGGGGCAACTACGGAGTAAAAATAACCCTCCAAGATGTAACGGAAC-TTTCCTAAACAAAAAGCCACAGCTTTATGTATCAGTAGACTGACATTATTAGACCCAATA-TTTTGATTAACGAACCAAGTTACCCTAGGGATAACAGCGCAATCCACTCTAAGAGTCCCTATCGACGAGTGGGCTTACGACCTCGATGTTGGATCAAGGTACCCC-AGTGGCGCAACCGCTACTAAAGGTTCG-TTTGT-TCAACGATTAAAACCTCACATGATCTGA
E_nietoi_MG857027               ----AACATCACCTCATGA-----CATAAGAGGCCCAGCCTGCCCAGTGAC-AATTTTAACGGCCGCGGTATCCTAACCGTGC-AAAG-GTAGCGTAATCACCTGTTTCTTAATTAGAGACCTGTATGAATGGCACCACGAGAGTTAAACTGTCTCCTTTTTCCGGTCAGTGAAACTAATCTTCCTGTGAAAAAGCAGGAATTCTTTAACAAGACGAGAAGACCCTTTGGAGCTTAAGACA-AATAAAA-TTTT-TA---------TCTTCTTA-CCACAAA----CC-TCGCAACACCAAATTTTAATAGTCTTCAGTTGGGGCAACTACGGAGTAAAAATAACCCTCCAAGATGTAACGGAAC-TTTCCTAAACAAAAAGCCACAGCTTTATGTATCAGTAGACTGACATTATTAGACCCAATA-TTTTGATTAACGAACCAAGTTACCCTAGGGATAACAGCGCAATCCACTCTAAGAGCCCCTATCGACGAGTGGGCTTACGACCTCGATGTTGGATCAAGGTATCCC-AGTGGCGCAACCGCTACTAAAGGTTCG-TTTGT-TCAACGATTAAAACCTCACATGATCTGA
[E_nietoi_MG857024               ---------------------------------------------------------------------------------------G-GTAGCGTAATCACCTGTTTCTTAATTAGAGACCTGTATGAATGGCACCACGAGAGTTAAACTGTCTCCTTTTTCCGGTCAGTGAAACTAATCTTCCTGTGAAAAAGCAGGAATTCTTTAACAAGACGAGAAGACCCTTTGGAGCTTAAGACA-AATAAAA-TTTT-TA---------TCTTCTTA-CCACAAA----CC-TCGCAACACCAGATTTTAATAGTCTTCAGTTGGGGCAACTACGGAGTAAAAATAACCCTCCAAGATGTAACGGAAC-TTTCCTAAACAAAAAGCCACAGCTTTATGTATCAGTAGACTGACATTATTAGACCCAATA-TTTTGATTAACGAACCAAGTTACCCTAGGGATAACAGCGCAATCCACTCTAAGAGTCCCTATCGACGAGTGGGCTTACGACCTCGATGTTGGATCAAGGTACCCC-AGTGGCGCAACCGCTACTAAAGGTTCG-TTTGT-TCAACGATTAAAACCTCACATGATCTGA]
[E_nietoi_MG857022               ---------------------------------------------------------------------------------------G-GTAGCGTAATCACCTGTTTCTTAATTAGAGACCTGTATGAATGGCACCACGAGAGTTAAACTGTCTCCTTTTTCCGGTCAGTGAAACTAATCTTCCTGTGAAAAAGCAGGAATTCTTTAACAAGACGAGAAGACCCTTTGGAGCTTAAGACA-AATAAAA-TTTT-TA---------TCTTCTTA-CCACAAA----CC-TCGCAACACCAGATTTTAATAGTCTTCAGTTGGGGCAACTACGGAGTAAAAATAACCCTCCAAGATGTAACGGAAC-TTTCCTAAACAAAAAGCCACAGCTTTATGTATCAGTAGACTGACATTATTAGACCCAATA-TTTTGATTAACGAACCAAGTTACCCTAGGGATAACAGCGCAATCCACTCTAAGAGTCCCTATCGACGAGTGGGCTTACGACCTCGATGTTGGATCAAGGTACCCC-AGTGGCGCAACCGCTACTAAAGGTTCG-TTTGT-TCAACGATTAAAACCTCACATGATCTGA]
[E_nietoi_MG857025               ---------------------------------------------------------------------------------------G-GTAGCGTAATCACCTGTTTCTTAATTAGAGACCTGTATGAATGGCACCACGAGAGTTAAACTGTCTCCTTTTTCCGGTCAGTGAAACTAATCTTCCTGTGAAAAAGCAGGAATTCTTTAACAAGACGAGAAGACCCTTTGGAGCTTAAGACA-AATAAAA-TTTT-TA---------TCTTCTTA-CCACAAA----CC-TCGCAACACCAGATTTTAATAGTCTTCAGTTGGGGCAACTACGGAGTAAAAATAACCCTCCAAGATGTAACGGAAC-TTTCCTAAACAAAAAGCCACAGCTTTATGTATCAGTAGACTGACATTATTAGACCCAATA-TTTTGATTAACGAACCAAGTTACCCTAGGGATAACAGCGCAATCCACTCTAAGAGTCCCTATCGACGAGTGGGCTTACGACCTCGATGTTGGATCAAGGTACCCC-AGTGGCGCAACCGCTACTAAAGGTTCG-TTTGT-TCAACGATTAAAACCTCACATGATCTGT]
E_nietoi_MZ203196               -------------------------------GGCCCAGCCTGCCCAGTGAC-AATTTTAACGGCCGCGGTATCCTAACCGTGC-AAAG-GTAGCGTAATCACCTGTTTCTTAATTAGAGACCTGTATGAATGGCACCACGAGAGTTAAACTGTCTCCTTTTTCCGGTCAGTGAAACTAATCTTCCTGTGAAAAAGCAGGAATTCTTTAACAAGACGAGAAGACCCTTTGGAGCTTAAGACA-AATAAAA-TTTT-TATGCC-----TCTTCTTA-CCACAAA----CC-TCGCAACACCAGATTTTAATAGTCTTCAGTTGGGGCAACTACGGAGTAAAAATAACCCTCCAAGATGTAACGGAAC-TTTCCTAAACAAAAAGCCACAGCTTTATGTATCAGTAGACTGACATTATTAGACCCAATA-TTTTGATTAACGAACCAAGTTACCCTAGGGATAACAGCGCAATCCACTCTAAGAGTCCCTATCGACGAGTGGGCTTACGACCTCGATGTTGGATCAAGGTACCCC-AGTGGCGCAACCGCTACTAA------------------------------------------
E_rufescens_MG857039            ----AACATCACCTCATGA-----CATAGGAGGCCCAGCCTGCCCAGTGAC-AATTTTAACGGCCGCGGTATCCTAACCGTGC-AAAG-GTAGCGTAATCACCTGTTTCTTAATTAGAGACCTGTATGAATGGCACCACGAGAGTCAAACTGTCTCCTTTTTCCAGTCAGTGAAACTAATCTTCCTGTGAAAAAGCAGGAATTCTTTAACAAGACGAGAAGACCCTTTGGAGCTTAAGACA-AATAAAA-TTTTATG----------CTTAACC-CCACACA----TC-TCGCAACACCAAATTTTAATAGTCTTCAGTTGGGGCAACTACGGAGTAAAAATTACCCTCCAAGATGTACCGGAAC-TTTCCTAAACAGAAAGCCACAGCTTTATGTATCAGTAAACTGACATTATTAGACCCAATA-TTTTGATTAACGAACCAAGTTACCCTAGGGATAACAGCGCAATCCACTCTAAGAGTCCCTATCGACGAGTGGGCTTACGACCTCGATGTTGGATCAAGGTATCCC-AGTGGCGCAACCGCTACTAAAGGTTCG-TTTGT-TCAACGATTAAAACCTCACATGATCTGA
E_rufescens_MG857063            ----AACATCACCTCATGA-----CATAGGAGGCCCAGCCTGCCCAGTGAC-AATTTTAACGGCCGCGGTATCCTAACCGTGC-AAAG-GTAGCGTAATCACCTGTTTCTTAATTAGAGACCTGTATGAATGGCACCACGAGAGTCAAACTGTCTCCTTTTTCCAGTCAGTGAAACTAATCTTCCTGTGAAAAAGCAGGAATTCTTTAACAAGACGAGAAGACCCTTTGGAGCTTAAGACA-AATAAAA-TTTTATG----------CTTAACC-CCACACA----TC-TCACAACACCAAATTTTAATAGTCTTCAGTTGGGGCAACTACGGAGTAAAAATTACCCTCCAAGATGTACCGGAAC-TTTCCTAAACAGAAAGCCACAGCTTTATGTATCAGTAAACTGACATTATTAGACCCAATA-TTTTGATTAACGAACCAAGTTACCCTAGGGATAACAGCGCAATCCACTCTAAGAGTCCCTATCGACGAGTGGGCTTACGACCTCGATGTTGGATCAAGGTATCCC-AGTGGCGCAACCGCTACTAAAGGTTCG-TTTGT-TCAACGATTAAAACCTCACATGAT----
E_rufescens_MG857037            -----------------------------------------------------------------------------------------GTAGCATAATCACCTGTTTCTTAATTAGAGACCTGTATGAATGGCACCACGAGAGTCAAACTGTCTCCTTTTTCCAGTCAGTGAAACTAATCTTCCTGTGAAAAAGCAGGAATTCTTTAACAAGACGAGAAGACCCTTTGGAGCTTAAGACA-AATAAAA-TTTTATG----------CTTAACC-CCACACA----TC-TCACAACACCAAATTTTAATAGTCTTCAGTTGGGGCAACTACGGAGTAAAAATTACCCTCCAAGATGTACCGGAAC-TTTCCTAAACAGAAAGCCACAGCTTTATGTATCAGTAAACTGACATTATTAGACCCAATA-TTTTGATTAACGAACCAAGTTACCCTAGGGATAACAGCGCAATCCACTCTAAGAGTCCCTATCGACGAGTGGGCTTACGACCTCGATGTTGGATCAAGGTATCCC-AGTGGCGCAACCGCTACTAAAGGTTCG-TTTGT-TCAACGATTAAAACCTCACATGATCTGA
[E_rufescens_MG857038            ---------------------------------------------------------------------------------------G-GTAGCGTAATCACCTGTTTCTTAATTAGAGACCTGTATGAATGGCACCACGAGAGTCAAACTGTCTCCTTTTTCCAGTCAGTGAAACTAATCTTCCTGTGAAAAAGCAGGAATTCTTTAACAAGACGAGAAGACCCTTTGGAGCTTAAGACA-AATAAAA-TTTTATG----------CTTAACC-CCACACA----TC-TCACAACACCAAATTTTAATAGTCTTCAGTTGGGGCAACTACGGAGTAAAAATTACCCTCCAAGATGTACCGGAAC-TTTCCTAAACAGAAAGCCACAGCTTTATGTATCAGTAAACTGACATTATTAGACCCAATA-TTTTGATTAACGAACCAAGTTACCCTAGGGATAACAGCGCAATCCACTCTAAGAGTCCCTATCGACGAGTGGGCTTACGACCTCGATGTTGGATCAAGGTATCCC-AGTGGCGCAACCGCTACTAAAGGTTCG-TTTGT-TCAACGATTAAAACCTCACATGATCTGA]
E_rufescens_MG857040            ----AACATCACCTCATGA-----CATAGGAGGCCCAGCCTGCCCAGTGAC-AATTTTAACGGCCGCGGTATCCTAACCGTGC-AAAG-GTAGCGTAATCACCTGTTTCTTAATTAGAGACCTGTATGAATGGCACCACGAGAGTCAAACTGTCTCCTTTTTCCAGTCAGTGAAACTAATCTTCCTGTGAAAAAGCAGGAATTCTTTAACAAGACGAGAAGACCCTTTGGAGCTTAAGACA-AATAAAA-TTTTATG----------CTTAACC-CCACACA----TC-TCACAACACCAAATTTTAATAGTCTTCAGTTGGGGCAACTACGGAGTAAAAATTACCCTCCAAGATGTACCGGAAC-TTTCCTAAACAGAAAGCCACAGCTTTATGTATCAGTAAACTGACATTATTAGACCCAATA-TTTTGATTAACGAACCAAGTTACCCTAGGGATAACAGCGCAATCCACTCTAAGAGTCCCTATCGACGAGTGGGCTTACGACCTCGATGTTGGATCAAGGTATCCC-AGTGGCGCAACCGCTACTAAAGGTTCG-TTTGT-TCAACGATTAAAACCTCACGTGATCTGA
E_rufescens_MG857036            ----AACATCACCTCATGA-----CATAGGAGGCCCAGCCTGCCCAGTGAC-AATTTTAACGGCCGCGGTATCCTAACCGTGC-AAAG-GTAGCGTAATCACCTGTTTCTTAATTAGAGACCTGTATGAATGGCACCACGAGAGTCAAACTGTCTCCTTTTTCCAGTCAGTGAAACTAATCTTCCTGTGAAAAAGCAGGAATTCTTTAACAAGACGAGAAGACCCTTTGGAGCTTAAGACA-AATAAAA-TTTTATG----------CTTAACC-CCACACA----TC-TCGCAACACCAAATTTTAATAGTCTTCAGTTGGGGCAACTACGGAGTAAAAATTACCCTCCAAGATGTACCGGAAC-TTTCCTAAACAGAAAGCCACAGCTTTATGTATCAGTAAACTGACATTATTAGACCCAATA-TTTTGATTAACGAACCAAGTTACCCTAGGGATAACAGCGCAATCCACTCTAAGAGTCCCTATCGACGAGTGGGCTTACGACCTCGATGTTGGATCAAGGTATCCC-AGTGGCGCAACCGCTACTAAAGGTTCG-TTTGT-TCAACGATTAAAACCTCACGTGATCTGA
E_rufescens_JAC_25413           ----AACATCACCTCATGAATATTCATAGGAGGCCCAGCCTGCCCAGTGAC-AATTTTAACGGCCGCGGTATCCTAACCGTGC-AAAG-GTAGCGTAATCACCTGTTTCTTAATTAGAGACCTGTATGAATGGCACCACGAGAGTCAAACTGTCTCCTTTTTCCAGTCAGTGAAACTAATCTTCCTGTGAAAAAGCAGGAATTCTTTAACAAGACGAGAAGACCCTTTGGAGCTTAAGACA-AATAAAA-TTTTATGCCCC------CTTAACC-CCACACA----TC-TCGCAACACCAAATTTTAATAGTCTTCAGTTGGGGCAACTACGGAGTAAAAATTACCCTCCAAGATGTACCGGAAC-TTTCCTAAACAGAAAGCCACAGCTTTATGTATCAGTAAACTGACATTATTAGACCCAATA-TTTTGATTAACGAACCAAGTTACCCTAGGGATAACAGCGCAATCCATTCTAAGAGTCCCTATCGACGAGTGGGCTTACGACCTCGATGTTGGATCAAGGTATCCC-AGTGGCGCAACCGCTACTAAAGGTTCG-TTTGT-TCAACGATTAAAACCTCACGTGA-----
[E_rufescens_JAC_25411           ------CATCACCTCATGAATATTCATAGGAGGCCCAGCCTGCCCAGTGAC-AATTTTAACGGCCGCGGTATCCTAACCGTGC-AAAG-GTAGCGTAATCACCTGTTTCTTAATTAGAGACCTGTATGAATGGCACCACGAGAGTCAAACTGTCTCCTTTTTCCAGTCAGTGAAACTAATCTTCCTGTGAAAAAGCAGGAATTCTTTAACAAGACGAGAAGACCCTTTGGAGCTTAAGACA-AATAAAA-TTTTATGCCCC------CTTAACC-CCACACA----TC-TCGCAACACCAAATTTTAATAGTCTTCAGTTGGGGCAACTACGGAGTAAAAATTACCCTCCAAGATGTACCGGAAC-TTTCCTAAACAGAAAGCCACAGCTTTATGTATCAGTAAACTGACATTATTAGACCCAATA-TTTTGATTAACGAACCAAGTTACCCTAGGGATAACAGCGCAATCCATTCTAAGAGTCCCTATCGACGAGTGGGCTTACGACCTCGATGTTGGATCAAGGTATCCC-AGTGGCGCAACCGCTACTAAAGGTTCG-TTTGT-TCAACGATTAAAACCTCACGT-------]
[E_rufescens_JAC_25412           ---------CACCTCATGAATATTCATAGGAGGCCCAGCCTGCCCAGTGAC-AATTTTAACGGCCGCGGTATCCTAACCGTGC-AAAG-GTAGCGTAATCACCTGTTTCTTAATTAGAGACCTGTATGAATGGCACCACGAGAGTCAAACTGTCTCCTTTTTCCAGTCAGTGAAACTAATCTTCCTGTGAAAAAGCAGGAATTCTTTAACAAGACGAGAAGACCCTTTGGAGCTTAAGACA-AATAAAA-TTTTATGCCCC------CTTAACC-CCACACA----TC-TCGCAACACCAAATTTTAATAGTCTTCAGTTGGGGCAACTACGGAGTAAAAATTACCCTCCAAGATGTACCGGAAC-TTTCCTAAACAGAAAGCCACAGCTTTATGTATCAGTAAACTGACATTATTAGACCCAATA-TTTTGATTAACGAACCAAGTTACCCTAGGGATAACAGCGCAATCCATTCTAAGAGTCCCTATCGACGAGTGGGCTTACGACCTCGATGTTGGATCAAGGTATCCC-AGTGGCGCAACCGCTACTAAAGGTTCG-TTTGT-TCAACGATTAAAACCTCACGTG------]
[E_rufescens_MG857060            ----AACATCACCTCATGA-----CATAGGAGGCCCAGCCTGCCCAGTGAC-AATTTTAACGGCCGCGGTATCCTAACCGTGC-AAAG-GTAGCGTAATCACCTGTTTCTTAATTAGAGACCTGTATGAATGGCACCACGAGAGTCAGACTGTCTCCTTTTTCCAGTCAGTGAAACTAATCTTCCTGTGAAAAAGCAGGAATTCTTTAACAAGACGAGAAGACCCTTTGGAGCTTAAGACA-AATAAAA-TTTTATG----------CTTAAAC-CCACACA----TC-TCGCAACACCAAATTTTAATAGTCTTCAGTTGGGGCAACTACGGAGTAAAAATTACCCTCCAAGATGTACCGGAAC-TTTCCTAAACAGAGAGCCACAGCTTTATGTATCAGTAAACTGACATTATTAGACCCAATA-TTTTGATTAACGAACCAAGTTACCCTAGGGATAACAGCGCAATCCACTCTAAGAGTCCCTATCGACGAGTGGGCTTACGACCTCGATGTTGGATCAAGGTATCCC-AGTGGCGCAACCGCTACTAAAGGTTCG-TTTGT-TCAACGATTAAAACCTCACATGAT----]
[E_rufescens_MG857064            ----AACATCACCTCATGA-----CATAGGAGGCCCAGCCTGCCCAGTGAC-AATTTTAACGGCCGCGGTATCCTAACCGTGC-AAAG-GTAGCGTAATCACCTGTTTCTTAATTAGAGACCTGTATGAATGGCACCACGAGAGTCAGACTGTCTCCTTTTTCCAGTCAGTGAAACTAATCTTCCTGTGAAAAAGCAGGAATTCTTTAACAAGACGAGAAGACCCTTTGGAGCTTAAGACA-AATAAAA-TTTTATG----------CTTAAAC-CCACACA----TC-TCGCAACACCAAATTTTAATAGTCTTCAGTTGGGGCAACTACGGAGTAAAAATTACCCTCCAAGATGTACCGGAAC-TTTCCTAAACAGAGAGCCACAGCTTTATGTATCAGTAAACTGACATTATTAGACCCAATA-TTTTGATTAACGAACCAAGTTACCCTAGGGATAACAGCGCAATCCACTCTAAGAGTCCCTATCGACGAGTGGGCTTACGACCTCGATGTTGGATCAAGGTATCCC-AGTGGCGCAACCGCTACTAAAGGTTCG-TTTGT-TCAACGATTAAAACCTCACATGATCTGA]
E_rufescens_MG857066            ----AACATCACCTCATGA-----CATAGGAGGCCCAGCCTGCCCAGTGAC-AATTTTAACGGCCGCGGTATCCTAACCGTGC-AAAG-GTAGCGTAATCACCTGTTTCTTAATTAGAGACCTGTATGAATGGCACCACGAGAGTCAGACTGTCTCCTTTTTCCAGTCAGTGAAACTAATCTTCCTGTGAAAAAGCAGGAATTCTTTAACAAGACGAGAAGACCCTTTGGAGCTTAAGACA-AATAAAA-TTTTATG----------CTTAAAC-CCACACA----TC-TCGCAACACCAAATTTTAATAGTCTTCAGTTGGGGCAACTACGGAGTAAAAATTACCCTCCAAGATGTACCGGAAC-TTTCCTAAACAGAGAGCCACAGCTTTATGTATCAGTAAACTGACATTATTAGACCCAATA-TTTTGATTAACGAACCAAGTTACCCTAGGGATAACAGCGCAATCCACTCTAAGAGTCCCTATCGACGAGTGGGCTTACGACCTCGATGTTGGATCAAGGTATCCC-AGTGGCGCAACCGCTACTAAAGGTTCG-TTTGT-TCAACGATTAAAACCTCACATGATCTGA
[E_rufescens_MG857061            ----AACATCACCTCATGA-----CATAGGAGGCCCAGCCTGCCCAGTGAC-AATTTTAACGGCCGCGGTATCCTAACCGTGC-AAAG-GTAGCGTAATCACCTGTTTCTTAATTAGAGACCTGTATGAATGGCACCACGAGAGTCAGACTGTCTCCTTTTTCCAGTCAGTGAAACTAATCTTCCTGTGAAAAAGCAGGAATTCTTTAACAAGACGAGAAGACCCTTTGGAGCTTAAGACA-AATAAAA-TTTTATG----------CTTAAAC-CCACACA----TC-TCGCAACACCAAATTTTAATAGTCTTCAGTTGGGGCAACTACGGAGTAAAAATTACCCTCCAAGATGTACCGGAAC-TTTCCTAAACAGAGAGCCACAGCTTTATGTATCAGTAAACTGACATTATTAGACCCAATA-TTTTGATTAACGAACCAAGTTACCCTAGGGATAACAGCGCAATCCACTCTAAGAGTCCCTATCGACGAGTGGGCTTACGACCTCGATGTTGGATCAAGGTATCCC-AGTGGCGCAACCGCTACTAAAGGTTCG-TTTGT-TCAACGATTAAAACCTCACATGATCTGA]
[E_rufescens_MG857065            ----AACATCACCTCATGA-----CATAGGAGGCCCAGCCTGCCCAGTGAC-AATTTTAACGGCCGCGGTATCCTAACCGTGC-AAAG-GTAGCGTAATCACCTGTTTCTTAATTAGAGACCTGTATGAATGGCACCACGAGAGTCAGACTGTCTCCTTTTTCCAGTCAGTGAAACTAATCTTCCTGTGAAAAAGCAGGAATTCTTTAACAAGACGAGAAGACCCTTTGGAGCTTAAGACA-AATAAAA-TTTTATG----------CTTAAAC-CCACACA----TC-TCGCAACACCAAATTTTAATAGTCTTCAGTTGGGGCAACTACGGAGTAAAAATTACCCTCCAAGATGTACCGGAAC-TTTCCTAAACAGAGAGCCACAGCTTTATGTATCAGTAAACTGACATTATTAGACCCAATA-TTTTGATTAACGAACCAAGTTACCCTAGGGATAACAGCGCAATCCACTCTAAGAGTCCCTATCGACGAGTGGGCTTACGACCTCGATGTTGGATCAAGGTATCCC-AGTGGCGCAACCGCTACTAAAGGTTCG-TTTGT-TCAACGATTAAAACCTCACATGATCTGA]
[E_rufescens_MG857062            ---------------------------------------------------------------------------------------G-GTAGCGTAATCACCTGTTTCTTAATTAGAGACCTGTATGAATGGCACCACGAGAGTCAGACTGTCTCCTTTTTCCAGTCAGTGAAACTAATCTTCCTGTGAAAAAGCAGGAATTCTTTAACAAGACGAGAAGACCCTTTGGAGCTTAAGACA-AATAAAA-TTTTATG----------CTTAAAC-CCACACA----TC-TCGCAACACCAAATTTTAATAGTCTTCAGTTGGGGCAACTACGGAGTAAAAATTACCCTCCAAGATGTACCGGAAC-TTTCCTAAACAGAGAGCCACAGCTTTATGTATCAGTAAACTGACATTATTAGACCCAATA-TTTTGATTAACGAACCAAGTTACCCTAGGGATAACAGCGCAATCCACTCTAAGAGTCCCTATCGACGAGTGGGCTTACGACCTCGATGTTGGATCAAGGTATCCC-AGTGGCGCAACCGCTACTAAAGGTTCG-TTTGT-TCAACGATTAAAACCTCACATGATCTGA]
[E_rufescens_MG857067            ---------------------------------------------------------------------------------------G-GTAGCGTAATCACCTGTTTCTTAATTAGAGACCTGTATGAATGGCACCACGAGAGTCAGACTGTCTCCTTTTTCCAGTCAGTGAAACTAATCTTCCTGTGAAAAAGCAGGAATTCTTTAACAAGACGAGAAGACCCTTTGGAGCTTAAGACA-AATAAAA-TTTTATG----------CTTAAAC-CCACACA----TC-TCGCAACACCAAATTTTAATAGTCTTCAGTTGGGGCAACTACGGAGTAAAAATTACCCTCCAAGATGTACCGGAAC-TTTCCTAAACAGAGAGCCACAGCTTTATGTATCAGTAAACTGACATTATTAGACCCAATA-TTTTGATTAACGAACCAAGTTACCCTAGGGATAACAGCGCAATCCACTCTAAGAGTCCCTATCGACGAGTGGGCTTACGACCTCGATGTTGGATCAAGGTATCCC-AGTGGCGCAACCGCTACTAAAGGTTCG-TTTGT-TCAACGATTAAAACCTCACATGATCTGA]
E_rufescens_MZ203195            ------------------------------------------CCCAGTGAC-AATTTTAACGGCCGGGGTATCCTAACCGTGC-AAAG-GTAGCGTAATCACCTGTTTCTTAATTAGAGACCTGTATGAATGGCACCACGAGAGTCAGACTGTCTCCTTTTTCCAGTCAGTGAAACTAATCTTCCTGTGAAAAAGCAGGAATTCTTTAACAAGACGAGAAGACCCTTTGGAGCTTAAGACA-AATAAAA-TTTTATGCCCC------CTTAAAC-CCACACA----TC-TCGCAACACCAAATTTTAATAGTCTTCAGTTGGGGCAACTACGGAGTAAAAATTACCCTCCAAGATGTACCGGAAC-TTTCCTAAACAGAGAGCCACAGCTTTATGTATCAGTAAACTGACATTATTAGACCCAATA-TTTTGATTAACGAACCAAGTTACCCTAGGGATAACAGCGCAATCCACTCTAAGAGTCCCTATCGACGAGTGGGCTTACGACCTCGATGTTGGATCAAGGTATCCC-AGTGGCGCAACCGCTACTAAAGGTTCG-TTTGT-TCAACGATTAAAACCTCACGTGATCTGA
[E_rufescens_MG857059            ---------------------------------------------------------------------------------------G-GTAGCGTAATCACCTGTTTCTTAATTAGAGACCTGTATGAATGGCACCACGAGAGTCAGACTGTCTCCTTTTTCCAGTCAGTGAAACTAATCTTCCTGTGAAAAAGCAGGAATTCTTTAACAAGACGAGAAGACCCTTTGGAGCTTAAGACA-AATAAAA-TTTTATG----------CTTAAAC-CCACACA----TC-TCGCAACACCAAATTTTAATAGTCTTCAGTTGGGGCAACTACGGAGTAAAAATTACCCTCCAAGATGTACCGGAAC-TTTCCTAAACAGAGAGCCACAGCTTTATGTATCAGTAAACTGACATTATTAGACCCAATA-TTTTGATTAACGAACCAAGTTACCCTAGGGATAACAGCGCAATCCACTCTAAGAGTCCCTATCGACGAGTGGGCTTACGACCTCGATGTTGGATCAAGGTATCCC-AGTGGCGCAACCGCTACTAAAGGTTCG-TTTGT-TCAACGATTAAAACCTCACATGATCTGT]
[E_rufescens_MG857058            ---------------------------------------------------------------------------------------G-GTAGCGTAATCACCTGTTTCTTAATTAGAGACCTGTATGAATGGCACCACGAGAGTCAGACTGTCTCCTTTTTCCAGTCAGTGAAACTAATCTTCCTGTGAAAAAGCAGGAATTCTTTAACAAGACGAGAAGACCCTTTGGAGCTTAAGACA-AATAAAA-TTTTATG----------CTTAAAC-CCACACA----TC-TCGCAACACCAAATTTTAATAGTCTTCAGTTGGGGCAACTACGGAGTAAAAATTACCCTCCAAGATGTACCGGAAC-TTTCCTAAACAGAGAGCCACAGCTTTATGTATCAGTAAACTGACATTATTAGACCCAATA-TTTTGATTAACGAACCAAGTTACCCTAGGGATAACAGCGCAATCCACTCTAAGAGTCCCTATCGACGAGTGGGCTTACGACCTCGATGTTGGATCAAGGTATCCC-AGTGGCGCAACCGCTACTAAAGGTTCG-TTTGT-TCAACGATTAAAACCTCACATGATCTGT]
[E_rufescens_MG857068            ---------------------------------------------------------------------------------------G-GTAGCGTAATCACCTGTTTCTTAATTAGAGACCTGTATGAATGGCACCACGAGAGTCAGACTGTCTCCTTTTTCCAGTCAGTGAAACTAATCTTCCTGTGAAAAAGCAGGAATTCTTTAACAAGACGAGAAGACCCTTTGGAGCTTAAGACA-AATAAAA-TTTTATG----------CTTAAAC-CCACACA----TC-TCGCAACACCAAATTTTAATAGTCTTCAGTTGGGGCAACTACGGAGTAAAAATTACCCTCCAAGATGTACCGGAAC-TTTCCTAAACAGAGAGCCACAGCTTTATGTATCAGTAAACTGACATTATTAGACCCAATA-TTTTGATTAACGAACCAAGTTACCCTAGGGATAACAGCGCAATCCACTCTAAGAGTCCCTATCGACGAGTGGGCTTACGACCTCGATGTTGGATCAAGGTATCCC-AGTGGCGCAACCGCTACTAAAGGTTCG-TTTGT-TCAACGATTAAAACCTCACATGATCTGT]
E_erendirae_MG856981            ---------------------------------------------------------------------------------------G-GTAGCGTAATCACCTGTTTCTTAATTAGAGACCTGTATGAACGGCACCACGAGAGTCAAACTGTCTCCTTTTTCCAGTCAGTGAAACTAATCTTCCTGTGAAAAAGCAGGGATTATTTAACAAGACGAGAAGACCCTTTGGAGCTTAAGACA-AATAAAA-TTTTATG----------CTTCTTA-TTATACA----CC-TCGCACCACCAAATTTTAATAGTCTTCAGTTGGGGCAACTACGGAGTAAAAACAACCCTCCAAGATGTAACGGAAC-TTTCCTAAACAAAAAGCCACAGCTTTATGTATCAATAAACTGACATTATTAGACCCAATA-TTTTGATTAACGAACCAAGTTACCCTAGGGATAACAGCGCAATCTACTCTAAGAGTCCCTATCGACGAGTAGGCTTACGACCTCGATGTTGGATCAAGGTATCCC-AGTGGCGCAACCGCTACTAAAGGTTCG-TTTGT-TCAACGATTAAAACCTCACATGATCTGA
E_erendirae_MG856980            ---------------------------------------------------------------------------------------G-GTAGCGTAATCACCTGTTTCTTAATTAGAGACCTGTATGAACGGCACCACGAGAGTCAAACTGTCTCCTTTTTCCAGTCAGTGAAACTAATCTTCCTGTGAAAAAGCAGGGATTATTTAACAAGACGAGAAGACCCTTTGGAGCTTAAGACA-AATAAAA-TTTTATG----------CTTCTTA-TTATACA----CC-TCGCACCACCAAATTTTAATAGTCTTCAGTTGGGGCAACTACGGAGTAAAAACAACCCTCCAAGATGTAACGGAAC-TTTCCTAAACAAAAAGCCACAGCTTTATGTATCAATAAACTGACATTATTAGACCCAATA-TTTTGATTAACGAACCAAGTTACCCTAGGGATAACAGCGCAATCTACTCTAAGAGTCCCTATCGACGAGTAGGCTTACGACCTCGATGTTGGATCAAGGTATCCC-AGTGGCGCAACCGCTACTAAAGGTTCG-TTTGT-TCAACGATTAAAACCTCACGTGATCTGA
[E_erendirae_MG856982            ---------------------------------------------------------------------------------------G-GTAGCGTAATCACCTGTTTCTTAATTAGAGACCTGTATGAACGGCACCACGAGAGTCAAACTGTCTCCTTTTTCCAGTCAGTGAAACTAATCTTCCTGTGAAAAAGCAGGGATTATTTAACAAGACGAGAAGACCCTTTGGAGCTTAAGACA-AATAAAA-TTTTATG----------CTTCTTA-TTATACA----CC-TCGCACCACCAAATTTTAATAGTCTTCAGTTGGGGCAACTACGGAGTAAAAACAACCCTCCAAGATGTAACGGAAC-TTTCCTAAACAAAAAGCCACAGCTTTATGTATCAATAAACTGACATTATTAGACCCAATA-TTTTGATTAACGAACCAAGTTACCCTAGGGATAACAGCGCAATCTACTCTAAGAGTCCCTATCGACGAGTAGGCTTACGACCTCGATGTTGGATCAAGGTATCCC-AGTGGCGCAACCGCTACTAAAGGTTCG-TTTGT-TCAACGATTAAAACCTCACGTGATCTGA]
[E_erendirae_MG856978            ----AACATCACCTCATGA-----CATAAGAGGCCCAGCCTGCCCAGTGAC-AATTTTAACGGCCGCGGTATCCTAACCGTGC-AAAG-GTAGCGTAATCACCTGTTTCTTAATTAGAGACCTGTATGAACGGCACCACGAGAGTCAAACTGTCTCCTTTTTCCAGTCAGTGAAACTAATCCCCCTGTGAAAAAGCAGGGATTATTCAACAAGACGAGAAGACCCTTTGGAGCTTAAGACA-AATAAAA-TTTTATG----------CTTCTTA-CTATATA----CC-TCGCACCACCAAATTTTAATAGTCTTCAGTTGGGGCAACTACGGAGTAAAAACAACCCTCCAAGATGCAATGGAAC-TTTCCTAAACAAAAAGCCACAGCTTTATGTATCAATAAACTGACATTATTAGACCCAATA-CTTTGATTAACGAACCAAGTTACCCTAGGGATAACAGCGCAATCTACTCTAAGAGTCCCTATCGACGAGTAGGCTTACGACCTCGATGTTGGATCAAGGTATCCC-AGTGGCGCAACAGCTACTAAAGGTTCG-TTTGT-TCAACGATTAAAACCTCACGTGATCTGA]
E_erendirae_MG856979            ----AACATCACCTCATGA-----CATAAGAGGCCCAGCCTGCCCAGTGAC-AATTTTAACGGCCGCGGTATCCTAACCGTGC-AAAG-GTAGCGTAATCACCTGTTTCTTAATTAGAGACCTGTATGAACGGCACCACGAGAGTCAAACTGTCTCCTTTTTCCAGTCAGTGAAACTAATCCCCCTGTGAAAAAGCAGGGATTATTCAACAAGACGAGAAGACCCTTTGGAGCTTAAGACA-AATAAAA-TTTTATG----------CTTCTTA-CTATATA----CC-TCGCACCACCAAATTTTAATAGTCTTCAGTTGGGGCAACTACGGAGTAAAAACAACCCTCCAAGATGCAATGGAAC-TTTCCTAAACAAAAAGCCACAGCTTTATGTATCAATAAACTGACATTATTAGACCCAATA-CTTTGATTAACGAACCAAGTTACCCTAGGGATAACAGCGCAATCTACTCTAAGAGTCCCTATCGACGAGTAGGCTTACGACCTCGATGTTGGATCAAGGTATCCC-AGTGGCGCAACAGCTACTAAAGGTTCG-TTTGT-TCAACGATTAAAACCTCACGTGATCTGA
[E_erendirae_MZ203198            -----------------------------------------------------ATTTTAACGGCCGCGGTATCCTAACCGTGC-AAAG-GTAGCGTAATCACCTGTTTCTTAATTAGAGACCTGTATGAACGGCACCACGAGAGTCAAACTGTCTCCTTTTTCCAGTCAGTGAAACTAATCCCCCTGTGAAAAAGCAGGGATTATTCAACAAGACGAGAAGACCCTTTGGAGCTTAAGACA-AATAAAA-TTTTATGCCCT------CTTCTTA-CTATATA----CC-TCGCACCACCAAATTTTAATAGTCTTCAGTTGGGGCAACTACGGAGTAAAAACAACCCTCCAAGATGCAATGGAAC-TTTCCTAAACAAAAAGCCACAGCTTTATGTATCAATAAACTGACATTATTAGACCCAATA-CTTTGATTAACGAACCAAGTTACCCTAGGGATAACAGCGCAATCTACTCTAAGAGTCCCTATCGACGAGTAGGCTTACGACCTCGATGTTGGATCAAGGTATCCC-AGTGGCGCAACAGCTAC---------------------------------------------]
[E_erendirae_MG856977            ---------------------------------------------------------------------------------------G-GTAGCGTAATCACCTGTTTCTTAATTAGAGACCTGTATGAACGGCACCACGAGAGTCAAACTGTCTCCTTTTTCCAGTCAGTGAAACTAATCCCCCTGTGAAAAAGCAGGGATTATTCAACAAGACGAGAAGACCCTTTGGAGCTTAAGACA-AATAAAA-TTTTATG----------CTTCTTA-CTATATA----CC-TCGCACCACCAAATTTTAATAGTCTTCAGTTGGGGCAACTACGGAGTAAAAACAACCCTCCAAGATGCAATGGAAC-TTTCCTAAACAAAAAGCCACAGCTTTATGTATCAATAAACTGACATTATTAGACCCAATA-CTTTGATTAACGAACCAAGTTACCCTAGGGATAACAGCGCAATCTACTCTAAGAGTCCCTATCGACGAGTAGGCTTACGACCTCGATGTTGGATCAAGGTATCCC-AGTGGCGCAACAGCTACTAAAGGTTCG-TTTGT-TCAACGATTAAAACCTCACGTGATCTGA]
E_erendirae_MG856975            ---------------------------------------------------------------------------------------G-GTAGCGTAATCACCTGTTTCTTAATTAGAGACCTGTATGAACGGCACCACGAGAGTCAAACTGTCTCCTTTTTCCAGTCAGTGAAACTAATCCCCCTGTGAAAAAGCAGGGATTATTCAACAAGACGAGAAGACCCTTTGGAGCTTAAGACA-AATAAAA-TTTTATG----------CTTCTTA-CTATATA----CC-TCGCACCACCAAATTTTAATAGTCTTCAGTTGGGGCAACTACGGAGTAAAAACAACCCTCCAAGATGCAATGGAAC-TTTCCTAAACAAAAAGCCACAGCTTTATGTATCAATAAACTGACATTATTAGACCCAATA-CTTTGATTAACGAACCAAGTTACCCTAGGGATAACAGCGCAATCTACTCTAAGAGTCCCTATCGACGAGTAGGCTTACGACCTCGATGTTGGATCAAGGTATCCC-AGTGGCGCAACAGCTACTAAAGGTTCG-TTTGT-TCAACGATTAAAACCTCACATGATCTGA
E_erendirae_MG856976            ---------------------------------------------------------------------------------------G-GTAGCGTAATCACCTGTTTCTTAATTAGAGACCTGTATGAACGGCACCACGAGAGTCAAACTGTCTCCTTTTTCCAGTCAGTGAAACTAATCCCCCTGTGAAAAAGCAGGGATTATTCAACAAGACGAGAAGACCCTTTGGAGCTTAAGACA-AATAAAA-TTTTATG----------CTTCTTA-CTATTTA----CC-TCGCACCACCAAATTTTAATAGTCTTCAGTTGGGGCAACTACGGAGTAAAAACAACCCTCCAAGATGCAATGGAAC-TTTCCTAAACAAAAAGCCACAGCTTTATGTATCAATAAACTGACATTATTAGACCCAATA-CTTTGATTAACGAACCAAGTTACCCTAGGGATAACAGCGCAATCTACTCTAAGAGTCCCTATCGACGAGTAGGCTTACGACCTCGATGTTGGATCAAGGTATCCC-AGTGGCGCAACAGCTACTAAAGGTTCG-TTTGT-TCAACGATTAAAACCTCACGTGATCTGA
[E_colimotl_MG856972             ---------------------------------------------------------------------------------------G-GTAGCGTAATCACCTGTTTCTTAATTAGAGACCCGTATGAACGGCACCACGAGAGTCAAGCTGTCTCCTTTTTCCGGTCAGTGAAACTAATCTCCCTGTGAAAAAGCAGGAATTCTTTAACAAGACGAGAAGACCCTTTGGAGCTTAAGACA-AATAAAA-TTTTATG----------CTTCTTA-CCACACA----TC-TCGCGATACTAAATTTTAATAGTCTTCGGTTGGGGCAACCACGGAGTAAAAATAACCCTCCAAGATGCAACGGAAC-TTTCCTAAACAAAAAGCCACAGCTTTATGTATCAACAAACTGACATTATTAGACCCAATA-TTTTGATTAACGAACCAAGTTACCCTAGGGATAACAGCGCAATCTACTCAAAGAGTCCCTATCGACGAGTAGGCTTACGACCTCGATGTTGGATCAAGGTACCCC-AGTGGCGCAACCGCTACTAAAGGTTCG-TTTGT-TCAACGATTAAAACCTCACATGATCTGA]
E_colimotl_MG856971             ---------------------------------------------------------------------------------------G-GTAGCGTAATCACCTGTTTCTTAATTAGAGACCCGTATGAACGGCACCACGAGAGTCAAGCTGTCTCCTTTTTCCGGTCAGTGAAACTAATCTCCCTGTGAAAAAGCAGGAATTCTTTAACAAGACGAGAAGACCCTTTGGAGCTTAAGACA-AATAAAA-TTTTATG----------CTTCTTA-CCACACA----TC-TCGCGATACTAAATTTTAATAGTCTTCGGTTGGGGCAACCACGGAGTAAAAATAACCCTCCAAGATGCAACGGAAC-TTTCCTAAACAAAAAGCCACAGCTTTATGTATCAACAAACTGACATTATTAGACCCAATA-TTTTGATTAACGAACCAAGTTACCCTAGGGATAACAGCGCAATCTACTCAAAGAGTCCCTATCGACGAGTAGGCTTACGACCTCGATGTTGGATCAAGGTACCCC-AGTGGCGCAACCGCTACTAAAGGTTCG-TTTGT-TCAACGATTAAAACCTCACATGATCTGA
E_colimotl_MG856967             ---------------------------------------------------------------------------------------G-GTAGCGTAATCACCTGTTTCTTAATTAGAGACCCGTATGAACGGCACCACGAGAGTCAAGCTGTCTCCTTTTTCCAGTCAGTGAAACTAATCTCCCTGTGAAAAAGCAGGAATTCTATAACAAGACGAGAAGACCCTTTGGAGCTTAAGACA-AATAAAA-TTTTATG----------CTTCTTA-CTATTCA----TC-TCGCAATACTAAATTTTAATAGTCTTCGGTTGGGGCAACTACGGAGTAAAAACAACCCTCCAAGATGCAACGGAAC-TCTCCTAAACAAAAAGCCACAGCTTTATGTATCAACAAACTGACATTATTAGACCCAATA-TTTTGATTAACGAACCAAGTTACCCTAGGGATAACAGCGCAATCTACTCAAAGAGTCCCTATCGACGAGTAGGCTTACGACCTCGATGTTGGATCAAGGTACCCC-AGTGGCGCAACCGCTACTAAAGGTTCG-TTTGT-TCAACGATTAAAACCTCACATGATCTGA
E_colimotl_JAC_24001            ---AAACATCACCTCATGAATAATCATAAGAGGCCCAGCCTGCCCAGTGAC-AATTTTAACGGCCGCGGTATCCTAACCGTGC-AAAG-GTAGCGTAATCACCTGTTTCTTAATTAGAGACCCGTATGAACGGCACCACGAGAGTCGAGCTGTCTCCTTTTTCCAGTCAGTGAAACTAATCTCCCTGTGAAAAAGCAGGAATTCTGTAACAAGACGAGAAGACCCTTTGGAGCTTAAGACA-AATAAAA-TTTTATGCCG------CCTTCTTA-CTATTCA----TC-TCGCAATACTAAATTTTAATAGTCTTCGGTTGGGGCAACTACGGAGTAAAAACAACCCTCCAAGATGCAACGGAACCTCTCCTAAACAAAAAGCCACAGCTTTATGTATCAACAAACTGACATTATTAGACCCAATA-TTTTGATTAACGAACCAAGTTACCCTAGGGATAACAGCGCAATCTACTCAAAGAGTCCCTATCGACGAGTAGGCTTACGACCTCGATGTTGGATCAAGGTACCCC-AGTGGCGCAACCGCTACTAAAGGTTCG-TTTGT-TCAACGATTAAAACCTCACGTGATCT--
E_colimotl_JAC_23999            ----AACATCACCTCATGAATAATCATAAGAGGCCCAGCCTGCCCAGTGAC-AATTTTAACGGCCGCGGTATCCTAACCGTGC-AAAG-GTAGCGTAATCACCTGTTTCTTAATTAGAGACCCGTATGAACGGCACCACGAGAGTCAAGCTGTCTCCTTTTTCCAGTCAGTGAAACTAATCTCCCTGTGAAAAAGCAGGAATTCTGTAACAAGACGAGAAGACCCTTTGGAGCTTAAGACA-AATAAAA-TTTTATGCCG------CCTTCTTA-CTATTCA----TC-TCGCAATACTAAATTTTAATAGTCTTCGGTTGGGGCAACTACGGAGTAAAAACAACCCTCCAAGATGCAACGGAACCTCTCCTAAACAAAAAGCCACAGCTTTATGTATCAACAAACTGACATTATTAGACCCAATA-TTTTGATTAACGAACCAAGTTACCCTAGGGATAACAGCGCAATCTACTCAAAGAGTCCCTATCGACGAGTAGGCTTACGACCTCGATGTTGGATCAAGGTACCCC-AGTGGCGCAACCGCTACTAAAGGTTCG-TTTGT-TCAACGATTAAAACCTCACGTGATCT--
[E_colimotl_JAC_24000            ---AAACATCACCTCATGAATAATCATAAGAGGCCCAGCCTGCCCAGTGAC-AATTTTAACGGCCGCGGTATCCTAACCGTGC-AAAG-GTAGCGTAATCACCTGTTTCTTAATTAGAGACCCGTATGAACGGCACCACGAGAGTCAAGCTGTCTCCTTTTTCCAGTCAGTGAAACTAATCTCCCTGTGAAAAAGCAGGAATTCTGTAACAAGACGAGAAGACCCTTTGGAGCTTAAGACA-AATAAAA-TTTTATGCCG------CCTTCTTA-CTATTCA----TC-TCGCAATACTAAATTTTAATAGTCTTCGGTTGGGGCAACTACGGAGTAAAAACAACCCTCCAAGATGCAACGGAACCTCTCCTAAACAAAAAGCCACAGCTTTATGTATCAACAAACTGACATTATTAGACCCAATA-TTTTGATTAACGAACCAAGTTACCCTAGGGATAACAGCGCAATCTACTCAAAGAGTCCCTATCGACGAGTAGGCTTACGACCTCGATGTTGGATCAAGGTACCCC-AGTGGCGCAACCGCTACTAAAGGTTCG-TTTGT-TCAACGATTAAAACCTCACGTGATCT--]
E_wixarika_MG857080             ----AACATCACCTCATGA-----CATAAGAGGCCCAGCCTGCCCAGTGAC-AATTTTAACGGCCGCGGTATCCTAACCGTGC-AAAG-GTAGCGTAATCACCTGTTTCTTAATTAGAGACCTGTATGAACGGCACCACGAGAATCAAACTGTCTCCTTTTTCCAGTCAGTGAAACTAATCTCCCTGTGAAAAAGCAGGAATTCTCTAACAAGACGAGAAGACCCTTTGGAGCTTAAGACA-AATAAAA-TTTT-CGC---------TCTTCCA-CTATATA----CC-TT-CAGCACCAAATTTTAATAGTCTTCAGTTGGGGCAACTACGGAGTAAAAACAAACCTCCAAGATGTAATGGAAC-TTTCCTAAACAAAAAGCCACAGCTTTATGTATCAACAAACTGACATTATTAGACCCAATA-TTTTGATTAACGAACCAAGTTACCCTAGGGATAACAGCGCAATCTACTTTAAGAGTCCCTATCGACGAGTAGGCTTACGACCTCGATGTTGGATCAAGGTACCCC-AGTGGCGCAGCAGCTACTAAAGGTTCG-TTTGT-TCAACGATTAAAACCTCACGTGATCTGA
[E_wixarika_MG857081             ----AACATCACCTCATGA-----CATAAGAGGCCCAGCCTGCCCAGTGAC-AATTTTAACGGCCGCGGTATCCTAACCGTGC-AAAG-GTAGCGTAATCACCTGTTTCTTAATTAGAGACCTGTATGAACGGCACCACGAGAATCAAACTGTCTCCTTTTTCCAGTCAGTGAAACTAATCTCCCTGTGAAAAAGCAGGAATTCTCTAACAAGACGAGAAGACCCTTTGGAGCTTAAGACA-AATAAAA-TTTT-CGC---------TCTTCCA-CTATATA----CC-TT-CAGCACCAAATTTTAATAGTCTTCAGTTGGGGCAACTACGGAGTAAAAACAAACCTCCAAGATGTAATGGAAC-TTTCCTAAACAAAAAGCCACAGCTTTATGTATCAACAAACTGACATTATTAGACCCAATA-TTTTGATTAACGAACCAAGTTACCCTAGGGATAACAGCGCAATCTACTTTAAGAGTCCCTATCGACGAGTAGGCTTACGACCTCGATGTTGGATCAAGGTACCCC-AGTGGCGCAGCAGCTACTAAAGGTTCG-TTTGT-TCAACGATTAAAACCTCACGTGATCTGA]
[E_modestus_MG857019             ----AACATCACCTCATGA-----CATAAGAGGCCCAGCCTGCCCAGTGAT-AATTTTAACGGCCGCGGTATCCTAACCGTGC-AAAG-GTAGCGTAATCACCTGTTTCTTAATTAGAGACCTGTATGAATGGCACCACGAGAATTAAACTGTCTCCTTATTCTAGTCAGTGAAACTAATCTTCCTGTGAAAAAGCAGGAATTCTCTAACAAGACGAGAAGACCCTTTGGAGCTTAAGACA-AATAAAA-TTTATAA----------TTCTCCA-TTATATA----CC-T-ACACCACTAAATTTTAATAGTCTTCAGTTGGGGCAACTACGGAGTAAAAATTAACCTCCAAGATGTAATGGAAC-CTTCCTAAACAAAAAGCCACAGCTTTATGTATCATCAAACTGACATTATTAGACCCAATA-CTTTGATTAACGAACCAAGTTACCCTAGGGATAACAGCGCAATTTATTCTAAGAGTCCATATCGACGAATAAGCTTACGACCTCGATGTTGGATCAAGGTATCCC-AGTGGCGCAACCGCTACTAAAGGTTCG-TTTGT-TCAACGATTAAAACCTCACATGATCTGA]
E_modestus_MG857020             ----AACATCACCTCATGA-----CATAAGAGGCCCAGCCTGCCCAGTGAT-AATTTTAACGGCCGCGGTATCCTAACCGTGC-AAAG-GTAGCGTAATCACCTGTTTCTTAATTAGAGACCTGTATGAATGGCACCACGAGAATTAAACTGTCTCCTTATTCTAGTCAGTGAAACTAATCTTCCTGTGAAAAAGCAGGAATTCTCTAACAAGACGAGAAGACCCTTTGGAGCTTAAGACA-AATAAAA-TTTATAA----------TTCTCCA-TTATATA----CC-T-ACACCACTAAATTTTAATAGTCTTCAGTTGGGGCAACTACGGAGTAAAAATTAACCTCCAAGATGTAATGGAAC-CTTCCTAAACAAAAAGCCACAGCTTTATGTATCATCAAACTGACATTATTAGACCCAATA-CTTTGATTAACGAACCAAGTTACCCTAGGGATAACAGCGCAATTTATTCTAAGAGTCCATATCGACGAATAAGCTTACGACCTCGATGTTGGATCAAGGTATCCC-AGTGGCGCAACCGCTACTAAAGGTTCG-TTTGT-TCAACGATTAAAACCTCACATGATCTGA
E_modestus_MZ203200             -------------------------------GGCCCAGCCTGCCCAGTGAC-AATTTTAACGGCCGCGGTATCCTAACCGTGC-AAAG-GTAGCGTAATCACCTGTTTCTTAATTAGAGACCTGTATGAATGGCACCACGAGAATTAAACTGTCTCCTTATTCTAGTCAGTGAAACTAATCTTCCTGTGAAAAAGCAGGAATTCTCTAACAAGACGAGAAGACCCTTTGGAGCTTAAGACA-AATAAAA-TTTATAATCCAC-----TTCTCCA-TTATATA----TC-T-ACACCACTAAATTTTAATAGTCTTCAGTTGGGGCAACTACGGAGTAAAAATTAACCTCCAAGATGTAATGGAAC-CTTCCTAAACAAAAAGCCACAGCTTTATGTATCATCAAACTGACATTATTAGACCCAATA-CTTTGATTAACGAACCAAGTTACCCTAGGGATAACAGCGCAATTTATTCTAAGAGTCCATATCGACGAATAAGCTTACGACCTCGATGTTGGATCAAGGTATCCC-AGTGGCGCAACCGCTACTAA------------------------------------------
E_modestus_JAC_23946            --AAAACATCACCTCATGAAAAATCATAAGAGGCCCAGCCTGCCCAGTGAT-AATTTTAACGGCCGCGGTATCCTAACCGTGC-AAAG-GTAGCGTAATCACCTGTTTCTTAATTAGAGACCAGTATGAATGGCACCACGAGAATTAAACTGTCTCCTTATTCTAGTCAGTGAAACTAATCTTCCTGTGAAAAAGCAGGAATTCTCTAACAAGACGAGAAGACCCTTTGGAGCTTAAGACA-AATAAAA-TTTATAATCCAC-----TTCTCCA-TTATATA----TC-T-ACACCACTAAATTTTAATAGTCTTCGGTTGGGGCAACTACGGAGTAAAGACCAACCTCCAAGATGTAATGGAAC-CTTCCTAAACAAAAAGCCACAGCTTTATGTATCATCAAACTGACATTATTAGACCCAATA-CTTTGATTAACGAACCAAGTTACCCTAGGGATAACAGCGCAATTTATTCTAAGAGTCCATATCGACGAATAAGCTTACGACCTCGATGTTGGATCAAGGTATCCC-AGTGGCGCAACCGCTACTAAAGGTTCG-TTTGT-TCAACGATTAAAACCTCACGTGATCTGT
[E_modestus_MG857017             -----------------------------------------------------------------------------------------------------------------------------------------ACGAGAATTAAACTGTCTCCTTATTCTAGTCAGTGAAACTAATCTTCCTGTGAAAAAGCAGGAATTCTCTAACAAGACGAGAAGACCCTTTGGAGCTTAAGACA-AATAAAA-TTTATAA----------TTCTCCA-TTATATA----TC-T-ACACCACTAAATTTTAATAGTCTTCGGTTGGGGCAACTACGGAGTAAAGACCAACCTCCAAGATGTAATGGAAC-CTTCCTAAACAAAAAGCCACAGCTTTATGTATCATCAAACTGACATTATTAGACCCAATA-CTTTGATTAACGAACCAAGTTACCCTAGGGATAACAGCGCAATTTATTCTAAGAGTCCATATCGACGAATAAGCTTACGACCTCGATGTTGGATCAAGGTATCCC-AGTGGCGCAACCGCTACTAAAGGTTCG-TTTGT-TCAACGATTAAAACCTCACATGATCTGA]
E_modestus_MG857014             ----------------------------------------------------------------------------------------------GGGACCTCCTGTTTCTTAATTAGAGACCTGTATGAATGGCACCACGAGAATTAAACTGTCTCCTTATTCTAGTCAGTGAAACTAATCTTCCTGTGAAAAAGCAGGAATTCTCTAACAAGACGAGAAGACCCTTTGGAGCTTAAGACA-AATAAAA-TTTATAA----------TTCTCCA-TTATATA----TC-T-ACACCACTAAATTTTAATAGTCTTCGGTTGGGGCAACTACGGAGTAAAGACCAACCTCCAAGATGTAATGGAAC-CTTCCTAAACAAAAAGCCACAGCTTTATGTATCATCAAACTGACATTATTAGACCCAATA-CTTTGATTAACGAACCAAGTTACCCTAGGGATAACAGCGCAATTTATTCTAAGAGTCCATATCGACGAATAAGCTTACGACCTCGATGTTGGATCAAGGTATCCC-AGTGGCGCAACCGCTACTAAAGGTTCG-TTTGT-TCAACGATTAAAACCTCACATGATCTGA
[E_modestus_MG857018             ---------------------------------------------------------------------------------------G-GTAGCGTAATCACCTGTTTCTTAATTAGAGACCTGTATGAATGGCACCACGAGAATTAAACTGTCTCCTTATTCTAGTCAGTGAAACTAATCTTCCTGTGAAAAAGCAGGAATTCTCTAACAAGACGAGAAGACCCTTTGGAGCTTAAGACA-AATAAAA-TTTATAA----------TTCTCCA-TTATATA----TC-T-ACACCACTAAATTTTAATAGTCTTCGGTTGGGGCAACTACGGAGTAAAGACCAACCTCCAAGATGTAATGGAAC-CTTCCTAAACAAAAAGCCACAGCTTTATGTATCATCAAACTGACATTATTAGACCCAATA-CTTTGATTAACGAACCAAGTTACCCTAGGGATAACAGCGCAATTTATTCTAAGAGTCCATATCGACGAATAAGCTTACGACCTCGATGTTGGATCAAGGTATCCC-AGTGGCGCAACCGCTACTAAAGGTTCG-TTTGT-TCAACGATTAAAACCTCACATGATCTGA]
E_modestus_MG857012             ----AACATCACCTCATGA-----CATAAGAGGCCCAGCCTGCCCAGTGAT-AATTTTAACGGCCGCGGTATCCTAACCGTGC-AAAG-GTAGCGTAATCACCTGTTTCTTAATTAGAGACCTGTATGAATGGCACCACGAGAATTAAACTGTCTCCTTATTCTAGTCAGTGAAACTAATCTTCCTGTGAAAAAGCAGGAATTCTCTAACAAGACGAGAAGACCCTTTGGAGCTTAAGACA-AATAAAA-TTTATAA----------TTCTCCA--TATATA----TC-T-ACACCACTAAATTTTAATAGTCTTCGGTTGGGGCAACTACGGAGTAAAGACCAACCTCCAAGATGTAATGGAAC-CTTCCTAAACAAAAAGCCACAGCTTTATGTATCATCAAACTGACATTATTAGACCCAATA-CTTTGATTAACGAACCAAGTTACCCTAGGGATAACAGCGCAATTTATTCTAAGAGTCCATATCGACGAATAAGCTTACGACCTCGATGTTGGATCAAGGTATCCC-AGTGGCGCAACCGCTACTAAAGGTTCG-TTTGT-TCAACGATTAAAACCTCACATGAT----
E_modestus_MG857015             ----AACATCACCTCATGA-----CATAAGAGGCCCAGCCTGCCCAGTGAT-AATTTTAACGGCCGCGGTATCCTAACCGTGC-AAAG-GTAGCGTAATCACCTGTTTCTTAATTAGAGACCTGTATGAATGGCACCACGAGAATTAAACTGTCTCCTTATTCTAGTCAGTGAAACTAATCTTCCTGTGAAAAAGCAGGAATTCTCTAACAAGACGAGAAGACCCTTTGGAGCTTAAGACA-AATAAAA-TTTATAA----------TTCTCCA-TTATATA----TC-T-ACACCACTAAATTTTAATAGTCTTCGGTTGGGGCAACTACGGAGTAAAGACCAACCTCCAAGATGTAGTGGAAC-CTTCCTAAACAAAAAGCCACAGCTTTATGTATCATCAAACTGACATTATTAGACCCAATA-CTTTGATTAACGAACCAAGTTACCCTAGGGATAACAGCGCAATTTATTCTAAGAGTCCATATCGACGAATAAGCTTACGACCTCGATGTTGGATCAAGGTATCCC-AGTGGCGCAACCGCTACTAAAGGTTCG-TTTGT-TCAACGATTAAAACCTCACATGATC---
E_modestus_MG857016             ----AACATCACCTCATGA-----CATAAGAGGCCCAGCCTGCCCAGTGAT-AATTTTAACGGCCGCGGTATCCTAACCGTGC-AAAG-GTAGCGTAATCACCTGTTTCTTAATTAGAGACCTGTATGAATGGCACCACGAGAATTAAACTGTCTCCTTATTCTAGTCAGTGAAACTAATCTTCCTGTGAAAAAGCAGGAATTCTCTAACAAGACGAGAAGACCCTTTGGAGCTTAAGACA-AATAAAA-TTTATAA----------TTCTCCA-TTATATA----TC-T-ACACCACTAAATTTTAATAGTCTTCGGTTGGGGCAACTACGGAGTAAAGACCAACCTCCAAGATGTAATGGAAC-CTTCCTAAACAAAAAGCCACAGCTTTATGTATCATCAAACTGACATTATTAGACCCAATA-CTTTGATTAACGAACCAAGTTACCCTAGGGATAACAGCGCAATTTACTCTAAGAGTCCATATCGACGAATAAGCTTACGACCTCGATGTTGGATCAAGGTATCCC-AGTGGCGCAACCGCTACTAAAGGTTCG-TTTGT-TCAACGATTAAAACCTCACATGATCTGA
E_modestus_MG857021             ----AACATCACCTCATGA-----CATAAGAGGCCCAGCCTGCCCAGTGAT-AATTTTAACGGCCGCGGTATCCTAACCGTGC-AAAG-GTAGCGTAATCACCTGTTTCTTAATTAGAGACCTGTATGAATGGCACCACGAGAATTAAACTGTCTCCTTATTCTAGTCAGTGAAACTAATCTTCCTGTGAAAAAGCAGGAATTCTCTAACAAGACGAGAAGACCCTTTGGAGCTTAAGACA-AATAAAA-TTTATAA----------TTCTCCA-TTATATA----TC-T-ACACCACTAAATTTTAGTAGTCTTCGGTTGGGGCAACTACGGAGTAAAGACCAACCTCCAAGATGTAATGGAAC-CTTCCTAAACAAAAAGCCACAGCTTTATGTATCATCAAACTGACATTATTAGACCCAATA-CTTTGATTAACGAACCAAGTTACCCTAGGGATAACAGCGCAATTTATTCTAAGAGTCCATATCGACGAATAAGCTTACGACCTCGATGTTGGATCAAGGTATCCC-AGTGGCGCAACCGCTACTAAAGGTTCG-TTTGT-TCAACGATTAAAACCTCACATGATCTGA
E_pallidus_MG857044             ----AACATCACCTCATGA-----CATAAGAGGCCCAGCCTGCCCAGTGAT-AATTTTAACGGCCGCGGTATCCTAACCGTGC-AAAG-GTAGCGTAATCACCTGTTTCTTAATTAGAGACCTGTATGAATGGCACCACGAGAATCAAACTGTCTCCTTTCTCCAGTCAGTGAAACTAATCTTCCTGTGAAAAAGCAGGAATTTCCTAACAAGACGAGAAGACCCTTTGGAGCTTAAGACA-AATAAAA-TTTACAG----------TTCTCCA-TTATACA----CT-T-ACAGCACTAAATTTTAATAATCTTCAGTTGGGGCAACTACGGAGTAAAAATAAACCTCCAAGATGTAACGGAAC-TTTCCTAAACAAAAAGCCACAGCTTTACGTATCAACAAATTGACATTATTAGACCCAATA-TTTTGATTAACGAACCAAGTTACCCTAGGGATAACAGCGCAATTTACTCTGAGAGTCCCTATCGACGAGTAAGCTTACGACCTCGATGTTGGATCAAGGCATCCC-AGTGGCGCAACCGCTACTAAAGGTTCG-TTTGT-TCAACGATTAAAACCTCACATGATCTGA
[E_pallidus_MG857045             ----AACATCACCTCATGA-----CATAAGAGGCCCAGCCTGCCCAGTGAT-AATTTTAACGGCCGCGGTATCCTAACCGTGC-AAAG-GTAGCGTAATCACCTGTTTCTTAATTAGAGACCTGTATGAATGGCACCACGAGAATCAAACTGTCTCCTTTCTCCAGTCAGTGAAACTAATCTTCCTGTGAAAAAGCAGGAATTTCCTAACAAGACGAGAAGACCCTTTGGAGCTTAAGACA-AATAAAA-TTTACAG----------TTCTCCA-TTATACA----CT-T-ACAGCACTAAATTTTAATAATCTTCAGTTGGGGCAACTACGGAGTAAAAATAAACCTCCAAGATGTAACGGAAC-TTTCCTAAACAAAAAGCCACAGCTTTACGTATCAACAAATTGACATTATTAGACCCAATA-TTTTGATTAACGAACCAAGTTACCCTAGGGATAACAGCGCAATTTACTCTGAGAGTCCCTATCGACGAGTAAGCTTACGACCTCGATGTTGGATCAAGGCATCCC-AGTGGCGCAACCGCTACTAAAGGTTCG-TTTGT-TCAACGATTAAAACCTCACATGATC---]
E_pallidus_MG857051             ----AACATCACCTCATGA-----CATAAGAGGCCCAGCCTGCCCAGTGAT-AATTTTAACGGCCGCGGTATCCTAACCGTGC-AAAG-GTAGCGTAATCACCTGTTTCTTAATTAGAGACCTGTATGAATGGCACAACGAGAATCAAACTGTCTCCTTTTTCCAGTCAGTGAAACTAATCTTCCTGTGAAAAAGCAGGAATTTCCTAACAAGACGAGAAGACCCTTTGGAGCTTAAGACA-AATGAAA-TTTACAA----------TTCTCCA-TTATACA----CT-T-ACAGCACTAAATTTTAATAGTCTTCAGTTGGGGCAACTACGGAGTAAAAATAAACCTCCAAGATGTAACGGAAC-TTTCCTAAACAAAAAGCCACAGCTTTACGTATCAACAAATTGACATTATTAGACCCAATA-TTTTGATTAACGAACCAAGTTACCCTAGGGATAACAGCGCAATTTACTCTGAGAGTCCCTATCGACGAGTAAGCTTACGACCTCGATGTTGGATCAAGGCATCCC-AGTGGCGCAACCGCTACTAAAGGTTCG-TTTGT-TCAACGATTAAAACCTCACATGAT----
[E_pallidus_MG857052             ----AACATCACCTCATGA-----CATAAGAGGCCCAGCCTGCCCAGTGAT-AATTTTAACGGCCGCGGTATCCTAACCGTGC-AAAG-GTAGCGTAATCACCTGTTTCTTAATTAGAGACCTGTATGAATGGCACAACGAGAATCAAACTGTCTCCTTTTTCCAGTCAGTGAAACTAATCTTCCTGTGAAAAAGCAGGAATTTCCTAACAAGACGAGAAGACCCTTTGGAGCTTAAGACA-AATGAAA-TTTACAA----------TTCTCCA-TTATACA----CT-T-ACAGCACTAAATTTTAATAGTCTTCAGTTGGGGCAACTACGGAGTAAAAATAAACCTCCAAGATGTAACGGAAC-TTTCCTAAACAAAAAGCCACAGCTTTACGTATCAACAAATTGACATTATTAGACCCAATA-TTTTGATTAACGAACCAAGTTACCCTAGGGATAACAGCGCAATTTACTCTGAGAGTCCCTATCGACGAGTAAGCTTACGACCTCGATGTTGGATCAAGGCATCCC-AGTGGCGCAACCGCTACTAAAGGTTCG-TTTGT-TCAACGATTAAAACCTCACATGAT----]
E_pallidus_MG857043             ----AACATCACCTCATGA-----CATAAGAGGCCCAGCCTGCCCAGTGAT-AATTTTAACGGCCGCGGTATCCTAACCGTGC-AAAG-GTAGCGTAATCACCTGTTTCTTAATTAGAGACCTGTATGAATGGCACAACGAGAATCAAACTGTCTCCTTTTTCCAGTCAGTGAAACTAATCTTCCTGTGAAAAAGCAGGAATTTCCTAACAAGACGAGAAGACCCTTTGGAGCTTAAGACA-AATAAAA-TTTACAG----------TTCTCCC-TTATACA----CT-T-ACAGCACTAAATTTTAATAGTCTTCAGTTGGGGCAACTACGGAGTAAAAATAAACCTCCAAGATGTGACGGAAC-TTTCCTAAACAAAAAGCCACAGCTTTACGTATCAACAAATTGACATTATTAGACCCAATA-TTTTGATTAACGAACCAAGTTACCCTAGGGATAACAGCGCAATTTACTCTGAGAGTCCCTATCGACGAGTAAGCTTACGACCTCGATGTTGGATCAAGGCATCCC-AGTGGCGCAACCGCTACTAAAGGTTCG-TTTGT-TCAACGATTAAAACCTCACATGAT----
[E_pallidus_MG857047             ----AACATCACCTCATGA-----CATAAGAGGCCCAGCCTGCCCAGTGAT-AATTTTAACGGCCGCGGTATCCTAACCGTGC-AAAG-GTAGCGTAATCACCTGTTTCTTAATTAGAGACCTGTATGAATGGCACAACGAGAATCAAACTGTCTCCTTTTTCCGGTCAGTGAAACTAATCTTCCTGTGAAAAAGCAGGAATTTCCTAACAAGACGAGAAGACCCTTTGGAGCTTAAGACA-AATAAAA-TTTACAG----------TTCTCCC-TTATACA----CT-T-ACAGCACTAAATTTTAATAGTCTTCAGTTGGGGCAACTACGGAGTAAAAATAAACCTCCAAGATGTAACGGAAC-TTTCCTAAACAAAAAGCCACAGCTTTACGTATCAACAAATTGACACTATTAGACCCAATA-TTTTGATTAACGAACCAAGTTACCCTAGGGATAACAGCGCAATTTACTCTGAGAGTCCCTATCGACGAGTAAGCTTACGACCTCGATGTTGGATCAAGGCATCCC-AGTGGCGCAACCGCTACTAAAGGTTCG-TTTGT-TCAACGATTAAAACCTCACATGAT----]
[E_pallidus_MG857048             ----AACATCACCTCATGA-----CATAAGAGGCCCAGCCTGCCCAGTGAT-AATTTTAACGGCCGCGGTATCCTAACCGTGC-AAAG-GTAGCGTAATCACCTGTTTCTTAATTAGAGACCTGTATGAATGGCACAACGAGAATCAAACTGTCTCCTTTTTCCGGTCAGTGAAACTAATCTTCCTGTGAAAAAGCAGGAATTTCCTAACAAGACGAGAAGACCCTTTGGAGCTTAAGACA-AATAAAA-TTTACAG----------TTCTCCC-TTATACA----CT-T-ACAGCACTAAATTTTAATAGTCTTCAGTTGGGGCAACTACGGAGTAAAAATAAACCTCCAAGATGTAACGGAAC-TTTCCTAAACAAAAAGCCACAGCTTTACGTATCAACAAATTGACACTATTAGACCCAATA-TTTTGATTAACGAACCAAGTTACCCTAGGGATAACAGCGCAATTTACTCTGAGAGTCCCTATCGACGAGTAAGCTTACGACCTCGATGTTGGATCAAGGCATCCC-AGTGGCGCAACCGCTACTAAAGGTTCG-TTTGT-TCAACGATTAAAACCTCACATGATC---]
[E_pallidus_MG857049             ----AACATCACCTCATGA-----CATAAGAGGCCCAGCCTGCCCAGTGAT-AATTTTAACGGCCGCGGTATCCTAACCGTGC-AAAG-GTAGCGTAATCACCTGTTTCTTAATTAGAGACCTGTATGAATGGCACAACGAGAATCAAACTGTCTCCTTTTTCCGGTCAGTGAAACTAATCTTCCTGTGAAAAAGCAGGAATTTCCTAACAAGACGAGAAGACCCTTTGGAGCTTAAGACA-AATAAAA-TTTACAG----------TTCTCCC-TTATACA----CT-T-ACAGCACTAAATTTTAATAGTCTTCAGTTGGGGCAACTACGGAGTAAAAATAAACCTCCAAGATGTAACGGAAC-TTTCCTAAACAAAAAGCCACAGCTTTACGTATCAACAAATTGACACTATTAGACCCAATA-TTTTGATTAACGAACCAAGTTACCCTAGGGATAACAGCGCAATTTACTCTGAGAGTCCCTATCGACGAGTAAGCTTACGACCTCGATGTTGGATCAAGGCATCCC-AGTGGCGCAACCGCTACTAAAGGTTCG-TTTGT-TCAACGATTAAAACCTCACATGATCTGA]
E_pallidus_MG857050             ----AACATCACCTCATGA-----CATAAGAGGCCCAGCCTGCCCAGTGAT-AATTTTAACGGCCGCGGTATCCTAACCGTGC-AAAG-GTAGCGTAATCACCTGTTTCTTAATTAGAGACCTGTATGAATGGCACAACGAGAATCAAACTGTCTCCTTTTTCCGGTCAGTGAAACTAATCTTCCTGTGAAAAAGCAGGAATTTCCTAACAAGACGAGAAGACCCTTTGGAGCTTAAGACA-AATAAAA-TTTACAG----------TTCTCCC-TTATACA----CT-T-ACAGCACTAAATTTTAATAGTCTTCAGTTGGGGCAACTACGGAGTAAAAATAAACCTCCAAGATGTAACGGAAC-TTTCCTAAACAAAAAGCCACAGCTTTACGTATCAACAAATTGACACTATTAGACCCAATA-TTTTGATTAACGAACCAAGTTACCCTAGGGATAACAGCGCAATTTACTCTGAGAGTCCCTATCGACGAGTAAGCTTACGACCTCGATGTTGGATCAAGGCATCCC-AGTGGCGCAACCGCTACTAAAGGTTCG-TTTGT-TCAACGATTAAAACCTCACATGATCTGA
[E_pallidus_MG857053             ----AACATCACCTCATGA-----CATAAGAGGCCCAGCCTGCCCAGTGAT-AATTTTAACGGCCGCGGTATCCTAACCGTGC-AAAG-GTAGCGTAATCACCTGTTTCTTAATTAGAGACCTGTATGAATGGCACAACGAGAATCAAACTGTCTCCTTTTTCCGGTCAGTGAAACTAATCTTCCTGTGAAAAAGCAGGAATTTCCTAACAAGACGAGAAGACCCTTTGGAGCTTAAGACA-AATAAAA-TTTACAG----------TTCTCCC-TTATACA----CT-T-ACAGCACTAAATTTTAATAGTCTTCAGTTGGGGCAACTACGGAGTAAAAATAAACCTCCAAGATGTAACGGAAC-TTTCCTAAACAAAAAGCCACAGCTTTACGTATCAACAAATTGACACTATTAGACCCAATA-TTTTGATTAACGAACCAAGTTACCCTAGGGATAACAGCGCAATTTACTCTGAGAGTCCCTATCGACGAGTAAGCTTACGACCTCGATGTTGGATCAAGGCATCCC-AGTGGCGCAACCGCTACTAAAGGTTCG-TTTGT-TCAACGATTAAAACCTCACGTGAT----]
E_pallidus_MZ203199             ------------------------------------AGCCTGCCCAGTGAT-TATTTTAACGGCCGCGGTATCCTAACCGTGC-AAAG-GTAGCGTAATCACCTGTTTCTTAATTAGAGACCTGTATGAATGGCACAACGAGAATCAAACTGTCTCCTTTTTCCAGTCAGTGAAACTAATCTTCCTGTGAAAAAGCAGGAATTTCCTAACAAGACGAGAAGACCCTTTGGAGCTTAAGACA-AATAATA-TTTACAGCCCAC-----TTCTCCC-TTATACA----CT-T-ACAGCACTAAATTTTAATAGTCTTCAGTTGGGGCAACTACGGAGTAAAAATAAACCTCCAAGATGTGACGGAAC-TTTCCTAAACAAAAAGCCACAGCTTTACGTATCAACAAATTGACATTATTAGACCCAATA-TTTTGATTAACGAACCAAGTTACCCTAGGGATAACAGCGCAATTTACTCTGAGAGTCCCTATCGACGAGTAAGCTTACGACCTCGATGTTGGATCAAG----------------------------------------------------------------------
E_pallidus_JAC_23706            ----AACATCACCTCATGAAAAATCATAAGAGGCCCAGCCTGCCCAGTGAT-AATTTTAACGGCCGCGGTATCCTAACCGTGC-AAAG-GTAGCGTAATCACCTGTTTCTTAATTAGAGACCTGTATGAATGGCACAACGAGAATCAAACTGTCTCCTTTTTCCGGTCAGTGAAACTAATCTCCCTGTGAAAAAGCAGGAATTCCCTAACAAGACGAGAAGACCCTTTGGAGCTTAAGACA-AATAAAA-TTTACAGCCCAC-----TTATCCC-TTATACA----CT-T-ACAGCACTAAATTTTAATAGTCTTCAGTTGGGGCAACTACGGAGTAAAAATAAACCTCCAAGATGTGACGGAAC-TTTCCTAAACAAAAAGCCACAGCTTTACGTATCAACAAATTGACATTATTAGACCCAATA-TTTTGATTAACGAACCAAGTTACCCTAGGGATAACAGCGCAATTTACTCTGAGAGTCCCTATCGACGAGTAAGCTTACGACCTCGATGTTGGATCAAGGCATCCC-AGTGGCGCAACCGCTACTAAAGGTTCG-TTTGT-TCAACGATTAAGACCTCACGTGAT----
E_pallidus_JAC_23705            --AAAACATCACCTCATGAAAAATCATAAGAGGCCCAGCCTGCCCAGTGAT-AATTTTAACGGCCGCGGTATCCTAACCGTGC-AAAG-GTAGCGTAATCACCTGTTTCTTAATTAGAGACCTGTATGAATGGCACAACGAGAATCAAACTGTCTCCTTTTTCCGGTCAGTGAAACTAATCTCCCTGTGAAAAAGCAGGAATTCCCTAACAAGACGAGAAGACCCTTTGGAGCTTAAGACA-AATAAAA-TTTACAGCCCAC-----TTATCCC-TTATACA----CT-T-ACAGCACTAAATTTTAATAGTCTTCAGTTGGGGCAACTACGGAGTAAAAATAAACCTCCAAGATGTGACGGAAC-TTTCCTAAACAAAAAGCCACAGCTTTACGTATCAACAAATTGACATTATTAGACCCAATA-TTTTGATTAACGAACCAAGTTACCCTAGGGATAACAGCGCAATTTACTCTGAGAGTCCCTATCGACGAGTAAGCTTACGACCTCGATGTTGGATCAAGGCATCCC-AGTGGCGCAACCGCTACTAAAGGTTCGTTTTGT-TCAACGATTAAAACCTCACGT-------
[E_pallidus_ISZ_661              --AAAACATCACCTCATGAAAAATCATAAGAGGCCCAGCCTGCCCAGTGAT-AATTTTAACGGCCGCGGTATCCTAACCGTGC-AAAG-GTAGCGTAATCACCTGTTTCTTAATTAGAGACCTGTATGAATGGCACAACGAGAATCAAACTGTCTCCTTTTTCCGGTCAGTGAAACTAATCTTCCTGTGAAAAAGCAGGAATTTCCTAACAAGACGAGAAGACCCTTTGGAGCTTAAGACA-AATAAAA-TTTACAGCCCAC-----TTCTCCC-TTATACA----CT-T-ACAGCACTAAATTTTAATAGTCTTCAGTTGGGGCAACTACGGAGTAAAAATAAACCTCCAAGATGTAACGGAAC-TTTCCTAAACAAAAAGCCACAGCTTTACGTATCAACAAATTGACACTATTAGACCCAATA-TTTTGATTAACGAACCAAGTTACCCTAGGGATAACAGCGCAATTTACTCTGAGAGTCCCTATCGACGAGTAAGCTTACGACCTCGATGTTGGATCAAGGCATCCC-AGTGGCGCAACCGCTACTAAAGGTTCGTTTTGT-TCAACGATTAAAACCTCACGTG------]
[E_pallidus_TJD_885              CAAAAACATCACCTCATGAAAAATCATAAGAGGCCCAGCCTGCCCAGTGAT-AATTTTAACGGCCGCGGTATCCTAACCGTGC-AAAG-GTAGCGTAATCACCTGTTTCTTAATTAGAGACCTGTATGAATGGCACAACGAGAATCAAACTGTCTCCTTTTTCCGGTCAGTGAAACTAATCTTCCTGTGAAAAAGCAGGAATTTCCTAACAAGACGAGAAGACCCTTTGGAGCTTAAGACA-AATAAAA-TTTACAGCCCAC-----TTCTCCC-TTATACA----CT-T-ACAGCACTAAATTTTAATAGTCTTCAGTTGGGGCAACTACGGAGTAAAAATAAACCTCCAAGATGTAACGGAAC-TTTCCTAAACAAAAAGCCACAGCTTTACGTATCAACAAATTGACACTATTAGACCCAATA-TTTTGATTAACGAACCAAGTTACCCTAGGGATAACAGCGCAATTTACTCTGAGAGTCCCTATCGACGAGTAAGCTTACGACCTCGATGTTGGATCAAGGCATCCC-AGTGGCGCAACCGCTACTAAAGGTTCG-TTTGT-TCAACGATTAAAACCTCACGTGATCTGA]
[E_pallidus_TJD_887              CAAAAACATCACCTCATGAAAAATCATAAGAGGCCCAGCCTGCCCAGTGAT-AATTTTAACGGCCGCGGTATCCTAACCGTGC-AAAG-GTAGCGTAATCACCTGTTTCTTAATTAGAGACCTGTATGAATGGCACAACGAGAATCAAACTGTCTCCTTTTTCCGGTCAGTGAAACTAATCTTCCTGTGAAAAAGCAGGAATTTCCTAACAAGACGAGAAGACCCTTTGGAGCTTAAGACA-AATAAAA-TTTACAGCCCAC-----TTCTCCC-TTATACA----CT-T-ACAGCACTAAATTTTAATAGTCTTCAGTTGGGGCAACTACGGAGTAAAAATAAACCTCCAAGATGTAACGGAAC-TTTCCTAAACAAAAAGCCACAGCTTTACGTATCAACAAATTGACACTATTAGACCCAATA-TTTTGATTAACGAACCAAGTTACCCTAGGGATAACAGCGCAATTTACTCTGAGAGTCCCTATCGACGAGTAAGCTTACGACCTCGATGTTGGATCAAGGCATCCC-AGTGGCGCAACCGCTACTAAAGGTTCG-TTTGT-TCAACGATTAAAACCTCACGTGATCTGA]
[E_pallidus_TJD_884              CAAAAACATCACCTCATGAAAAATCATAAGAGGCCCAGCCTGCCCAGTGAT-AATTTTAACGGCCGCGGTATCCTAACCGTGC-AAAG-GTAGCGTAATCACCTGTTTCTTAATTAGAGACCTGTATGAATGGCACAACGAGAATCAAACTGTCTCCTTTTTCCGGTCAGTGAAACTAATCTTCCTGTGAAAAAGCAGGAATTTCCTAACAAGACGAGAAGACCCTTTGGAGCTTAAGACA-AATAAAA-TTTACAGCCCAC-----TTCTCCC-TTATACA----CT-T-ACAGCACTAAATTTTAATAGTCTTCAGTTGGGGCAACTACGGAGTAAAAATAAACCTCCAAGATGTAACGGAAC-TTTCCTAAACAAAAAGCCACAGCTTTACGTATCAACAAATTGACACTATTAGACCCAATA-TTTTGATTAACGAACCAAGTTACCCTAGGGATAACAGCGCAATTTACTCTGAGAGTCCCTATCGACGAGTAAGCTTACGACCTCGATGTTGGATCAAGGCATCCC-AGTGGCGCAACCGCTACTAAAGGTTCG-TTTGT-TCAACGATTAAAACCTCACGTGATCTGA]
E_pallidus_TJD_886              CAAAAACATCACCTCATGAAAAATCATAAGAGGCCCAGCCTGCCCAGTGAT-AATTTTAACGGCCGCGGTATCCTAACCGTGC-AAAG-GTAGCGTAATCACCTGTTTCTTAATTAGAGACCTGTATGAATGGCACAACGAGAATCAAACTGTCTCCTTTTTCCGGTCAGTGAAACTAATCTTCCTGTGAAAAAGCAGGAATTTCCTAACAAGACGAGAAGACCCTTTGGAGCTTAAGACA-AATAAAA-TTTACAGCCCAC-----TTCTCCC-TTATACA----CT-T-ACAGCACTAAATTTTAATAGTCTTCAGTTGGGGCAACTACGGAGTAAAAATAAACCTCCAAGATGTAACGGAAC-TTTCCTAAACAAAAAGCCACAGCTTTACGTATCAACAAATTGACACTATTAGACCCAATA-TTTTGATTAACGAACCAAGTTACCCTAGGGATAACAGCGCAATTTACTCTGAGAGTCCCTATCGACGAGTAAGCTTACGACCTCGATGTTGGATCAAGGCATCCC-AGTGGCGCAACCGCTACTAAAGGTTCG-TTTGT-TCAACGATTAAAACCTCACGTGATCTGA
E_pallidus_TJD_955              CAAAAACATCACCTCATGAAAAATCATAAGAGGCCCAGCCTGCCCAGTGAT-AATTTTAACGGCCGCGGTATCCTAACCGTGC-AAAG-GTAGCGTAATCACCTGTTTCTTAATTAGAGACCTGTATGAATGGCACAACGAGAATCAAACTGTCTCCTTTTTCCGGTCAGTGAAACTAATCTTCCTGTGAAAAAGCAGGAATTTCCTAACAAGACGAGAAGACCCTTTGGAGCTTAAGACA-AATAAAA-TTTACAGCCCAC-----TTCTCCC-TTATACA----CT-T-ACAGCACTAAATTTTAATAGTCTTCAGTTGGGGCAACTACGGAGTAAAAATAAACCTCCAAGATGTAACGGAAC-TTTCCTAAACAAAAAGCCACAGCTTTACGTATCAACAAATTGACACTATTAGACCCAATA-TTTTGATTAACGAACCAAGTTACCCTAGGGATAACAGCGCAATTTACTCTGAGAGTCCCTATCGACGAGTAAGCTTACGACCTCGATGTTGGATCAAGGCATCCC-AGTGGCGCAACCGCTACTAAAGGTTCG-TTTGG-TCAACGATTAAAACCTCACGTGATCTGA
[E_pallidus_JAC_25879            ----AACATCACCTCATGAAAAATCATAAGAGGCCCAGCCTGCCCAGTGAT-AATTTTAACGGCCGCGGTATCCTAACCGTGC-AAAG-GTAGCGTAATCACCTGTTTCTTAATTAGAGACCTGTATGAATGGCACAACGAGAATCAAACTGTCTCCTTTTTCCGGTCAGTGAAACTAATCTTCCTGTGAAAAAGCAGGAATTTCCTAACAAGACGAGAAGACCCTTTGGAGCTTAAGACA-AATAAAA-TTTACAGCCCAC-----TTCTCCC-TTATACA----CT-T-ACAGCACTAAATTTTAATAGTCTTCAGTTGGGGCAACTACGGAGTAAAAATAAACCTCCAAGATGTAACGGAAC-TTTCCTAAACAAAAAGCCACAGCTTTACGTATCAATAAATTGACACTATTAGACCCAATA-TTTTGATTAACGAACCAAGTTACCCTAGGGATAACAGCGCAATTTACTCTGAGAGTCCCTATCGACGAGTAAGCTTACGACCTCGATGTTGGATCAAGGCATCCC-AGTGGCGCAACCGCTACTAAAGGTTCG-TTTGT-TCAACGATTAAAACCTCACGTGAT----]
[E_pallidus_JAC_25878            ----AACATCACCTCATGAAAAATCATAAGAGGCCCAGCCTGCCCAGTGAT-AATTTTAACGGCCGCGGTATCCTAACCGTGC-AAAG-GTAGCGTAATCACCTGTTTCTTAATTAGAGACCTGTATGAATGGCACAACGAGAATCAAACTGTCTCCTTTTTCCGGTCAGTGAAACTAATCTTCCTGTGAAAAAGCAGGAATTTCCTAACAAGACGAGAAGACCCTTTGGAGCTTAAGACA-AATAAAA-TTTACAGCCCAC-----TTCTCCC-TTATACA----CT-T-ACAGCACTAAATTTTAATAGTCTTCAGTTGGGGCAACTACGGAGTAAAAATAAACCTCCAAGATGTAACGGAAC-TTTCCTAAACAAAAAGCCACAGCTTTACGTATCAATAAATTGACACTATTAGACCCAATA-TTTTGATTAACGAACCAAGTTACCCTAGGGATAACAGCGCAATTTACTCTGAGAGTCCCTATCGACGAGTAAGCTTACGACCTCGATGTTGGATCAAGGCATCCC-AGTGGCGCAACCGCTACTAAAGGTTCG-TTTGT-TCAACGATTAAAACCTCACGTGAT----]
[E_pallidus_TJD_953              CAAAAACATCACCTCATGAAAAATCATAAGAGGCCCAGCCTGCCCAGTGAT-AATTTTAACGGCCGCGGTATCCTAACCGTGC-AAAG-GTAGCGTAATCACCTGTTTCTTAATTAGAGACCTGTATGAATGGCACAACGAGAATCAAACTGTCTCCTTTTTCCGGTCAGTGAAACTAATCTTCCTGTGAAAAAGCAGGAATTTCCTAACAAGACGAGAAGACCCTTTGGAGCTTAAGACA-AATAAAA-TTTACAGCCCAC-----TTCTCCC-TTATACA----CT-T-ACAGCACTAAATTTTAATAGTCTTCAGTTGGGGCAACTACGGAGTAAAAATAAACCTCCAAGATGTAACGGAAC-TTTCCTAAACAAAAAGCCACAGCTTTACGTATCAATAAATTGACACTATTAGACCCAATA-TTTTGATTAACGAACCAAGTTACCCTAGGGATAACAGCGCAATTTACTCTGAGAGTCCCTATCGACGAGTAAGCTTACGACCTCGATGTTGGATCAAGGCATCCC-AGTGGCGCAACCGCTACTAAAGGTTCG-TTTGT-TCAACGATTAAAACCTCACGTGATCTGA]
E_pallidus_TJD_954              CAAAAACATCACCTCATGAAAAATCATAAGAGGCCCAGCCTGCCCAGTGAT-AATTTTAACGGCCGCGGTATCCTAACCGTGC-AAAG-GTAGCGTAATCACCTGTTTCTTAATTAGAGACCTGTATGAATGGCACAACGAGAATCAAACTGTCTCCTTTTTCCGGTCAGTGAAACTAATCTTCCTGTGAAAAAGCAGGAATTTCCTAACAAGACGAGAAGACCCTTTGGAGCTTAAGACA-AATAAAA-TTTACAGCCCAC-----TTCTCCC-TTATACA----CT-T-ACAGCACTAAATTTTAATAGTCTTCAGTTGGGGCAACTACGGAGTAAAAATAAACCTCCAAGATGTAACGGAAC-TTTCCTAAACAAAAAGCCACAGCTTTACGTATCAATAAATTGACACTATTAGACCCAATA-TTTTGATTAACGAACCAAGTTACCCTAGGGATAACAGCGCAATTTACTCTGAGAGTCCCTATCGACGAGTAAGCTTACGACCTCGATGTTGGATCAAGGCATCCC-AGTGGCGCAACCGCTACTAAAGGTTCG-TTTGT-TCAACGATTAAAACCTCACGTGATCTGA
E_erythrochomus_EU186711        CAAAAACATCACCTCATGACCACCCATAAGAGGCCCAGCCTGCCCAGTGAC-AATTTCAACGGCCGCGGTATCCTAACCGTGC-AAAG-GTAGCGTAATCACCTGTTTCTTAATCAGAGACCTGTATGAATGGCACCACGAGAGTCAGACTGTCTCCTTTTTCCAGTCAGTGAAACTAATCTTCCTGTGAAAAAGCAGGAATTTTTTAACAAGACGAGAAGACCCTTTGGAGCTTAAGACA-AATAAAA-TCTTATG----------CCACTCCATCACACAT---ACCCCGCAACACCAAATTTTAATAGTCTTCAGTTGGGGCAACTACGGAGTAAAAACAATCCTCCAAGATGCAACGGAAT-TTTCCTAAACAAAAAGCCACAGCTTTATGTATCAATAAAATGACATTATTAGACCCAATA-TTTTGATTAACGAACCAAGTTACCCAAGGGATAACAGCGCAATCCACTCTAAGAGCCCCTATCGACGAGTGGGCTTACGACCTCGATGTTGGATCAGGGCATCCC-AGTGGTGTAACCGCTACTAAAGGTTCG-TTTGT-TCAACGATTAAAGCCTCACGTGATCTGA
[E_erythrochomus_EPR_1559        -------ATCACCTCATGACCACCCATAAGAGGCCCAGCCTGCCCAGTGAT-AATTTCAACGGCCGCGGTATCCTAACCGTGC-AAAG-GTAGCGTAATCACCTGTTTCTTAATCAGAGACCTGTATGAATGGCACCACGAGAGTCAGACTGTCTCCTTTTTCCAGTCAGTGAAACTAATCTTCCTGTGAAAAAGCAGGAATTTTTTAACAAGACGAGAAGACCCTTTGGAGCTTAAGACA-AATAAAA-TCTTATG----------CCACTCCATCACACAT---ACCCCGCAACACCAAATTTTAATAGTCTTCAGTTGGGGCAACTACGGAGTAAAAACAATCCTCCAAGATGCAACGGAAT-TTTCCTAAACAAAAAGCCACAGCTTTATGTATCAATAAAATGACATTATTAGACCCAATA-TTTTGATTAACGAACCAAGTTACCCAAGGGATAACAGCGCAATCCACTCTAAGAGCCCCTATCGACGAGTGGGCTTACGACCTCGATGTTGGATCAGGGCATCCC-AGTGGTGTAACCGCTACTAAAGGTTCG-TTTGT-TCAACGATTAAAGCCTCACGTGATCTGA]
E_erythrochomus_MZ203201        ------CATCACCTCATGACCACCCATAAGAGGCCCAGCCTGCCCAGTGAT-AATTTCAACGGCCGCGGTATCCTAACCGTGC-AAAG-GTAGCGTAATCACCTGTTTCTTAATCAGAGACCTGTATGAATGGCACCACGAGAGTCAGACTGTCTCCTTTTTCCAGTCAGTGAAACTAATCTTCCTGTGAAAAAGCAGGAATTTTTTAACAAGACGAGAAGACCCTTTGGAGCTTAAGACA-AATAAAA-TCTTATG----------CCACTCCATCACACAT---ACCCCGCAACACCAAATTTTAATAGTCTTCAGTTGGGGCAACTACGGAGTAAAAACAATCCTCCAAGATGCAACGGAAT-TTTCCTAAACAAAAAGCCACAGCTTTATGTATCAATAAAATGACATTATTAGACCCAATA-TTTTGATTAACGAACCAAGTTACCCAAGGGATAACAGCGCAATCCACTCTAAGAGCCCCTATCGACGAGTGGGCTTACGACCTCGATGTTGGATCAGGGCATCCC-AGTGGTGTAACCGCTACTAAAGGTTCG-TTTGT-TCAACGATTAAAGCCTCACGTGATCTGA
[E_erythrochomus_MZ203202        ----------------------------------------------------AATTTCAACGGCCGCGGTATCCTAACCGTGC-AAAG-GTAGCGTAATCACCTGTTTCTTAATCAGAGACCTGTATGAATGGCACCACGAGAGTCAGACTGTCTCCTTTTTCCAGTCAGTGAAACTAATCTTCCTGTGAAAAAGCAGGAATTTTTTAACAAGACGAGAAGACCCTTTGGAGCTTAAGACA-AATAAAA-TCTTATG----------CCACTCCATCACACAT---ACCCCGCAACACCAAATTTTAATAGTCTTCAGTTGGGGCAACTACGGAGTAAAAACAATCCTCCAAGATGCAACGGAAT-TTTCCTAAACAAAAAGCCACAGCTTTATGTATCAATAAAATGACATTATTAGACCCAATA-TTTTGATTAACGAACCAAGTTACCCAAGGGATAACAGCGCAATCCACTCTAAGAGCCCCTATCGACGAGTGGGCTTACGACCTCGATGTTGGATCAGGGCATCCC-AGTGGTGTAACCGCTACTAAAGGTTCG-TTTGT-TCAACGATTAAAGCCTCACGTGATCTGA]
E_pipilans_JAC_25809            -AAAAACATCACCTCATGAATAC-CATAAGAGGCCCAGCCTGCCCAGTGAC-AATTTTAACGGCCGCGGTATCCTAACCGTGC-AAAG-GTAGCGTAATCACCTGTTTCTTAATTAGAGACCTGTATGAATGGCACCACGAGAGTCACACTGTCTCCTTTTTCCAGTCAGTGAAACTAATCTTCCTGTGAAAAAGCAGGAATTTCTAAACAAGACGAGAAGACCCTTTGGAGCTTAAGACA-AATAAAA-TTCTATG----------CTATTCC-ACACATA----AC-CAACAATACCAAATTTTAATAGTCTTCAGTTGGGGCAACTACGGAGTAAAAACAACCCTCCAAGATGCAATGGAAT-TTTCCTAAACAAAAAGCCACAGCTTTATGTATCAATAAAATGACATTATTAGACCCAATA-TTTTGATTAACGAACCAAGTTACCCTAGGGATAACAGCGCAATCCACTCTAAGAGTCCCTATCGACGAGTGGGCTTACGACCTCGATGTTGGATCAGGGCATCCC-AGTGGTGCAACCGCTACTAAAGGTTCG-TTTGT-TCAACGATTAAAGCCTCACGTGA-----
E_pipilans_JAC_21257            --AAAACATCACCTCATGAATAC-CATAAGAGGCCCAGCCTTCCCAGTGAC-AATTTTAACGGCCGCGGTATCCTAACCGTGC-AAAG-GTAGCGTAATCACCTGTTTCTTAATTAGAGACCTGTATGAATGGCACCACGAGAGTCACACTGTCTCCTTTTTCCAGTCAGTGAAACTAATCTTCCTGTGAAAAAGCAGGAATTTTTAAACAAGACGAGAAGACCCTTTGGAGCTTAAGACA-AATAAAA-TTCTATG----------CTATTCC-ACACATA----AC-CAACAATACCAAATTTTAATAGTCTTCAGTTGGGGCAACTACGGAGTAAAAACAACCCTCCAAGATGCAATGGAAT-TTTCCTAAACAAAAAGCCACAGCTTTATGTATCAATAAAATGACATTATTAGACCCAATA-TTTTGATTAACGAACCAAGTTACCCTAGGGATAACAGCGCAATCCACTCTAAGAGTCCCTATCGACGAGTGGGCTTACGACCTCGATGTTGGATCAGGGCATCCC-AGTGGTGCAACCGCTACTAAAGGTTCG-TTTGT-TCAACGATTAAAGCCTCACGTGATCTGA
E_pipilans_JAC_31540            ---AAACATCACCTCATGAATAC-CATAAGAGGCCCAGCCTGCCCAGTGAC-AATTTTAACGGCCGCGGTATCCTAACCGTGC-AAAG-GTAGCGTAATCACCTGTTTCTTAATTAGAGACCTGTATGAATGGCACCACGAGAGTCACACTGTCTCCTTTTTCCAGTCAGTGAAACTAATCTTCCTGTGAAAAAGCAGGAATTTTCAAACAAGACGAGAAGACCCTTTGGAGCTTAAGACA-AATAAAA-TTCTATG----------CTATTCC-ACACATA----AC-CAACAATACCAAATTTTAATAGTCTTCAGTTGGGGCAACTACGGAGTAAAAACAACCCTCCAAGATGCAATGGAAT-TTTCCTAAACAAAAAGCCACAGCTTTATGTATCAATAAAATGACATTATTAGACCCAATA-TTTTGATTAACGAACCAAGTTACCCTAGGGATAACAGCGCAATCCACTCTAAGAGTCCCTATCGACGAGTGGGCTTACGACCTCGATGTTGGATCAGGGCATCCC-AGTGGTGCAACCGCTACTAAAGGTTCG-TTTGT-TCAACGATTAAAGCCTCACGTGATCTGA
[E_pipilans_JAC_25810            -AAAAACATCACCTCATGAATAC-CATAAGAGGCCCAGCCTGCCCAGTGAC-AATTTTAACGGCCGCGGTATCCTAACCGTGC-AAAG-GTAGCGTAATCACCTGTTTCTTAATTAGAGACCTGTATGAATGGCACCACGAGAGTCACACTGTCTCCTTTTTCCAGTCAGTGAAACTAATCTTCCTGTGAAAAAGCAGGAATTTTCAAACAAGACGAGAAGACCCTTTGGAGCTTAAGACA-AATAAAA-TTCTATG----------CTATTCC-ACACATA----AC-CAACAATACCAAATTTTAATAGTCTTCAGTTGGGGCAACTACGGAGTAAAAACAACCCTCCAAGATGCAATGGAAT-TTTCCTAAACAAAAAGCCACAGCTTTATGTATCAATAAAATGACATTATTAGACCCAATA-TTTTGATTAACGAACCAAGTTACCCTAGGGATAACAGCGCAATCCACTCTAAGAGTCCCTATCGACGAGTGGGCTTACGACCTCGATGTTGGATCAGGGCATCCC-AGTGGTGCAACCGCTACTAAAGGTTCG-TTTGT-TCAACGATTAAAGCCTCACGTGA-----]
[E_pipilans_JAC_25811            -AAAAACATCACCTCATGAATAC-CATAAGAGGCCCAGCCTGCCCAGTGAC-AATTTTAACGGCCGCGGTATCCTAACCGTGC-AAAG-GTAGCGTAATCACCTGTTTCTTAATTAGAGACCTGTATGAATGGCACCACGAGAGTCACACTGTCTCCTTTTTCCAGTCAGTGAAACTAATCTTCCTGTGAAAAAGCAGGAATTTTCAAACAAGACGAGAAGACCCTTTGGAGCTTAAGACA-AATAAAA-TTCTATG----------CTATTCC-ACACATA----AC-CAACAATACCAAATTTTAATAGTCTTCAGTTGGGGCAACTACGGAGTAAAAACAACCCTCCAAGATGCAATGGAAT-TTTCCTAAACAAAAAGCCACAGCTTTATGTATCAATAAAATGACATTATTAGACCCAATA-TTTTGATTAACGAACCAAGTTACCCTAGGGATAACAGCGCAATCCACTCTAAGAGTCCCTATCGACGAGTGGGCTTACGACCTCGATGTTGGATCAGGGCATCCC-AGTGGTGCAACCGCTACTAAAGGTTCG-TTTGT-TCAACGATTAAAGCCTCACGTGA-----]
[E_pipilans_JAC_31492            --AAAACATCACCTCATGAATAC-CATAAGAGGCCCAGCCTGCCCAGTGAC-AATTTTAACGGCCGCGGTATCCTAACCGTGC-AAAG-GTAGCGTAATCACCTGTTTCTTAATTAGAGACCTGTATGAATGGCACCACGAGAGTCACACTGTCTCCTTTTTCCAGTCAGTGAAACTAATCTTCCTGTGAAAAAGCAGGAATTTTCAAACAAGACGAGAAGACCCTTTGGAGCTTAAGACA-AATAAAA-TTCTATG----------CTATTCC-ACACATA----AC-CAACAATACCAAATTTTAATAGTCTTCAGTTGGGGCAACTACGGAGTAAAAACAACCCTCCAAGATGCAATGGAAT-TTTCCTAAACAAAAAGCCACAGCTTTATGTATCAATAAAATGACATTATTAGACCCAATA-TTTTGATTAACGAACCAAGTTACCCTAGGGATAACAGCGCAATCCACTCTAAGAGTCCCTATCGACGAGTGGGCTTACGACCTCGATGTTGGATCAGGGCATCCC-AGTGGTGCAACCGCTACTAAAGGTTCG-TTTGT-TCAACGATTAAAGCCTCACGTGATCT--]
[E_pipilans_JAC_31539            ----AACATCACCTCATGAATAC-CATAAGAGGCCCAGCCTGCCCAGTGAC-AATTTTAACGGCCGCGGTATCCTAACCGTGC-AAAG-GTAGCGTAATCACCTGTTTCTTAATTAGAGACCTGTATGAATGGCACCACGAGAGTCACACTGTCTCCTTTTTCCAGTCAGTGAAACTAATCTTCCTGTGAAAAAGCAGGAATTTTCAAACAAGACGAGAAGACCCTTTGGAGCTTAAGACA-AATAAAA-TTCTATG----------CTATTCC-ACACATA----AC-CAACAATACCAAATTTTAATAGTCTTCAGTTGGGGCAACTACGGAGTAAAAACAACCCTCCAAGATGCAATGGAAT-TTTCCTAAACAAAAAGCCACAGCTTTATGTATCAATAAAATGACATTATTAGACCCAATA-TTTTGATTAACGAACCAAGTTACCCTAGGGATAACAGCGCAATCCACTCTAAGAGTCCCTATCGACGAGTGGGCTTACGACCTCGATGTTGGATCAGGGCATCCC-AGTGGTGCAACCGCTACTAAAGGTTCG-TTTGT-TCAACGATTAAAGCCTCACGTGAT----]
[E_pipilans_TJD_839              CAAAAACATCACCTCATGAATAC-CATAAGAGGCCCAGCCTGCCCAGTGAT-AATTTCAACGGCCGCGGTATCCTAACCGTGC-AAAG-GTAGCGTAATCACCTGTTTCTTAATTAGAGACCTGTATGAATGGCACCACGAGAGTCACACTGTCTCCTTTTTCCAGTCAGTGAAACTAATCTTCCTGTGAAAAAGCAGGAATTCTTAAACAAGACGAGAAGACCCTTTGGAGCTTAAGACA-AATAAAA-TTCTATGCTATTCTATGCTATTCT-ACACACA----AC-CAACAGTATCAAATTTTAATAGTCTTCAGTTGGGGCAACTACGGAGTAAAAACAACCCTCCAAGATGCGATGGAAT-TTTCCTAAACAAAAAGCCACAGCTTTATGTATCAATAAAATGACATTATTAGACCCAAGA-TTTTGATTAACGAACCAAGTTACCCTAGGGATAACAGCGCAATCCACTCTAAGAGTCCCTATCGACGAGTGGGCTTACGACCTCGATGTTGGATCAAGGCATCCC-AGTGGTGCAACCGCTACTAAAGGTTCG-TTTGT-TCAACGATTAAAGCCTCACGTGATCTGA]
[E_pipilans_TJD_841              --AAAACATCACCTCATGAATAC-CATAAGAGGCCCAGCCTGCCCAGTGAT-AATTTCAACGGCCGCGGTATCCTAACCGTGC-AAAG-GTAGCGTAATCACCTGTTTCTTAATTAGAGACCTGTATGAATGGCACCACGAGAGTCACACTGTCTCCTTTTTCCAGTCAGTGAAACTAATCTTCCTGTGAAAAAGCAGGAATTCTTAAACAAGACGAGAAGACCCTTTGGAGCTTAAGACA-AATAAAA-TTCTATGCTATTCTATGCTATTCT-ACACACA----AC-CAACAGTATCAAATTTTAATAGTCTTCAGTTGGGGCAACTACGGAGTAAAAACAACCCTCCAAGATGCGATGGAAT-TTTCCTAAACAAAAAGCCACAGCTTTATGTATCAATAAAATGACATTATTAGACCCAAGA-TTTTGATTAACGAACCAAGTTACCCTAGGGATAACAGCGCAATCCACTCTAAGAGTCCCTATCGACGAGTGGGCTTACGACCTCGATGTTGGATCAAGGCATCCC-AGTGGTGCAACCGCTACTAAAGGTTCG-TTTGT-TCAACGATTAAAGCCTCACGTGATCTGA]
[E_pipilans_TJD_842              --AAAACATCACCTCATGAATAC-CATAAGAGGCCCAGCCTGCCCAGTGAT-AATTTCAACGGCCGCGGTATCCTAACCGTGC-AAAG-GTAGCGTAATCACCTGTTTCTTAATTAGAGACCTGTATGAATGGCACCACGAGAGTCACACTGTCTCCTTTTTCCAGTCAGTGAAACTAATCTTCCTGTGAAAAAGCAGGAATTCTTAAACAAGACGAGAAGACCCTTTGGAGCTTAAGACA-AATAAAA-TTCTATGCTATTCTATGCTATTCT-ACACACA----AC-CAACAGTATCAAATTTTAATAGTCTTCAGTTGGGGCAACTACGGAGTAAAAACAACCCTCCAAGATGCGATGGAAT-TTTCCTAAACAAAAAGCCACAGCTTTATGTATCAATAAAATGACATTATTAGACCCAAGA-TTTTGATTAACGAACCAAGTTACCCTAGGGATAACAGCGCAATCCACTCTAAGAGTCCCTATCGACGAGTGGGCTTACGACCTCGATGTTGGATCAAGGCATCCC-AGTGGTGCAACCGCTACTAAAGGTTCG-TTTGT-TCAACGATTAAAGCCTCACGTGATCTGA]
E_pipilans_TJD_843              CAAAAACATCACCTCATGAATAC-CATAAGAGGCCCAGCCTGCCCAGTGAT-AATTTCAACGGCCGCGGTATCCTAACCGTGC-AAAG-GTAGCGTAATCACCTGTTTCTTAATTAGAGACCTGTATGAATGGCACCACGAGAGTCACACTGTCTCCTTTTTCCAGTCAGTGAAACTAATCTTCCTGTGAAAAAGCAGGAATTCTTAAACAAGACGAGAAGACCCTTTGGAGCTTAAGACA-AATAAAA-TTCTATGCTATTCTATGCTATTCT-ACACACA----AC-CAACAGTATCAAATTTTAATAGTCTTCAGTTGGGGCAACTACGGAGTAAAAACAACCCTCCAAGATGCGATGGAAT-TTTCCTAAACAAAAAGCCACAGCTTTATGTATCAATAAAATGACATTATTAGACCCAAGA-TTTTGATTAACGAACCAAGTTACCCTAGGGATAACAGCGCAATCCACTCTAAGAGTCCCTATCGACGAGTGGGCTTACGACCTCGATGTTGGATCAAGGCATCCC-AGTGGTGCAACCGCTACTAAAGGTTCG-TTTGT-TCAACGATTAAAGCCTCACGTGATCTGA
[E_pipilans_TJD_844              --AAAACATCACCTCATGAATAC-CATAAGAGGCCCAGCCTGCCCAGTGAT-AATTTCAACGGCCGCGGTATCCTAACCGTGC-AAAG-GTAGCGTAATCACCTGTTTCTTAATTAGAGACCTGTATGAATGGCACCACGAGAGTCACACTGTCTCCTTTTTCCAGTCAGTGAAACTAATCTTCCTGTGAAAAAGCAGGAATTCTTAAACAAGACGAGAAGACCCTTTGGAGCTTAAGACA-AATAAAA-TTCTATGCTATTCTATGCTATTCT-ACACACA----AC-CAACAGTATCAAATTTTAATAGTCTTCAGTTGGGGCAACTACGGAGTAAAAACAACCCTCCAAGATGCGATGGAAT-TTTCCTAAACAAAAAGCCACAGCTTTATGTATCAATAAAATGACATTATTAGACCCAAGA-TTTTGATTAACGAACCAAGTTACCCTAGGGATAACAGCGCAATCCACTCTAAGAGTCCCTATCGACGAGTGGGCTTACGACCTCGATGTTGGATCAAGGCATCCC-AGTGGTGCAACCGCTACTAAAGGTTCG-TTTGT-TCAACGATTAAAGCCTCACGTGATCTGA]
[E_pipilans_MZ203209             -------------------------------GGCCCAGCCTGCCCAGTGAT-AATTTCAACGGCCGCGGTATCCTAACCGTGC-AAAG-GTAGCGTAATCACCTGTTTCTTAATTAGAGACCTGTATGAATGGCACCACGAGAGTCACACTGTCTCCTTTTTCCAGTCAGTGAAACTAATCTTCCTGTGAAAAAGCAGGAATTCTTAAACAAGACGAGAAGACCCTTTGGAGCTTAAGACA-AATAAAA-TTCTATGCTATTTTATGCTATTCT-ACACACA----AC-CAACAGTATCAAATTTTAATAGTCTTCAGTTGGGGCAACTACGGAGTAAAAACAACCCTCCAAGATGCGATGGAAT-TTTCCTAAACAAAAAGCCACAGCTTTATGTATCAATAAAATGACATTATTAGACCCAAGA-TTTTGATTAACGAACCAAGTTACCCTAGGGATAACAGCGCAATCCACTCTAAGAGTCCCTATCGACGAGTGGGCTTACGACCTCGATGTTGGATCAAGGCATCCC-AGTGGTGCAACCGCTACTAAAGGTTCG-TTTGT-TCAACGATTAAAGCCTCACGTGATCTGA]
[E_pipilans_MZ203210             ----------------------------------------------------AATTTCAACGGCCGCGGTATCCTAACCGTGC-AAAG-GTAGCGTAATCACCTGTTTCTTAATTAGAGACCTGTATGAATGGCACCACGAGAGTCACACTGTCTCCTTTTTCCAGTCAGTGAAACTAATCTTCCTGTGAAAAAGCAGGAATTCTTAAACAAGACGAGAAGACCCTTTGGAGCTTAAGACA-AATAAAA-TTCTATGCTATTCTATGCTATTCT-ACACACA----AC-CAACAGTATCAAATTTTAATAGTCTTCAGTTGGGGCAACTACGGAGTAAAAACAACCCTCCAAGATGCGATGGAAT-TTTCCTAAACAAAAAGCCACAGCTTTATGTATCAATAAAATGACATTATTAGACCCAAGA-TTTTGATTAACGAACCAAGTTACCCTAGGGATAACAGCGCAATCCACTCTAAGAGTCCCTATCGACGAGTGGGCTTACGACCTCGATGTTGGATCAAGGCATCCC-AGTGGTGCAACCGCTACTAAAGGTTCG-TTTGT-TCAACGATTAAAGCCTCACGTGATCTGA]
[E_pipilans_MG857055             ----AACATCACCTCATGA-----CATAAGAGGCCCAGCCTGCCCAGTGAT-AATTTCAACGGCCGCGGTATCCTAACCGTGC-AAAG-GTAGCGTAATCACCTGTTTCTTAATTAGAGACCTGTATGAATGGCACCACGAGAGTCACACTGTCTCCTTTTTCCAGTCAGTGAAACTAATCTTCCTGTGAAAAAGCAGGAATTCTTAAACAAGACGAGAAGACCCTTTGGAGCTTAAGACA-AATAAAA-TTCTATG----------CTATTCT-ACACACA----AC-CAACAGTATCAAATTTTAATAGTCTTCAGTTGGGGCAACTACGGAGTAAAAACAACCCTCCAAGATGCGATGGAAT-TTTCCTAAACAAAAAGCCACAGCTTTATGTATCAATAAAATGACATTATTAGACCCAAGA-TTTTGATTAACGAACCAAGTTACCCTAGGGATAACAGCGCAATCCACTCTAAGAGTCCCTATCGACGAGTGGGCTTACGACCTCGATGTTGGATCAAGGCATCCC-AGTGGTGCAACCGCTACTAAAGGTTCG-TTTGT-TCAACGATTAAAGCCTCACATGATCTGA]
E_pipilans_MG857054             ----AACATCACCTCATGA-----CATAAGAGGCCCAGCCTGCCCAGTGAT-AATTTCAACGGCCGCGGTATCCTAACCGTGC-AAAG-GTAGCGTAATCACCTGTTTCTTAATTAGAGACCTGTATGAATGGCACCACGAGAGTCACACTGTCTCCTTTTTCCAGTCAGTGAAACTAATCTTCCTGTGAAAAAGCAGGAATTCTTAAACAAGACGAGAAGACCCTTTGGAGCTTAAGACA-AATAAAA-TTCTATG----------CTATTCT-ACACACA----AC-CAACAGTATCAAATTTTAATAGTCTTCAGTTGGGGCAACTACGGAGTAAAAACAACCCTCCAAGATGCGATGGAAT-TTTCCTAAACAAAAAGCCACAGCTTTATGTATCAATAAAATGACATTATTAGACCCAAGA-TTTTGATTAACGAACCAAGTTACCCTAGGGATAACAGCGCAATCCACTCTAAGAGTCCCTATCGACGAGTGGGCTTACGACCTCGATGTTGGATCAAGGCATCCC-AGTGGTGCAACCGCTACTAAAGGTTCG-TTTGT-TCAACGATTAAAGCCTCACATGATCTGA
E_pipilans_JAC_24283            ---AAACATCACCTCATGAAAAC-CATAAGAGGCCCAGCCTGCCCAGTGAC-AATTTTAACGGCCGCGGTATCCTAACCGTGC-AAAG-GTAGCGTAATCACCTGTTTCTTAATTAGAGACCTGTATGAATGGCACCACGAGAGTCACACTGTCTCCTTTTTCCAGTCAGTGAAACTAATCTTCCTGTGAAAAAGCAGGAATTTTTAAACAAGACGAGAAGACCCTTTGGAGCTTAAGACA-AATAAAA-TTCTATG----------CTATTCT-GCACATA----AC-CAACAGTACCAAATTTTAGTAGTCTTCAGTTGGGGCAACTACGGAGTAAAAACAACCCTCCAAGATGCAATGGAAT-TTTCCTAAACAAAAAGCCACAGCTTTATGTATCAATAAAATGACATTATTAGACCCAATA-TTTTGATTAACGAACCAAGTTACCCCAGGGATAACAGCGCAATCCACTCCAAGAGTCCTTATCGACGAGTGGGCTTACGACCTCGATGTTGGATCAAGGCATCCC-AGTGGTGCAACCGCTACTAAAGGTTCG-TTTGT-TCAACGATTAAAGCCTCACGTGATCT--
E_pipilans_MT872475             -----------------GA-----CATAAGAGGCCCAGCCTGCCCAGTGAC-AATTTTAACGGCCGCGGTATCCTAACCGTGC-GAAG-GTAGCGTAATCACCTGTTTCTTAATTAGAGACCTGTATGAACGGCACCACGAGAGTCACACTGTCTCCTTTTTCCAGTCAGTGAAACTAATCTTCCTGTGAAAAAGCAGGAATTCTTAAACAAGACGAGAAGACCCTTTGGAGCTTAAGACA-AATAAAA------------------CTATTCT-ACACATA----AC-CAACAACACCAAATTTTAATAGTCTTCAGTTGGGGCAACTACGGAGTAAAAACAACCCTCCAAGATGCAATGGAAT-TTTCCTAAACAAAAAGCCACAGCTTTATGTATCAATAAAATGACATTATTAGACCCAATA-TTTTGATTAACGAACCAAGTTACCCCAGGGATAACAGCGCAATCCACTCTAAGAGTCCCTATCGACGAGTGGGCTTACGACCTCGATGTTGGATCAAGGCATCCC-AGTGGTGCAACCGCTACTAAAGGTTCG-TTTGT-TCAACGATTAAAGCCTCACATGATCT--
[E_rubrimaculatus_SMR_1176       ---AAACATCACCTCGTGAACACCCATAAGAGGCCCAGCCTGCCCAGTGAC-AATTTTAACGGCCGCGGTATCCTAACCGTGC-AAAG-GTAGCGTAATCACCTGTTTCCTAATTAGAGACCTGTATGAATGGCACCACGAGAGTCACACTGTCTCCTTTTTCCAGTCAGTGAAACTAATCTTCCTGTGAAAAAGCAGGAATTATTAAACAAGACGAGAAGACCCTTTGGAGCTTAAGACA-AATAAAA-TTCTATA----------CTATTCC-ACCTGTAT---AA-TTACAATATCAAATTTTAATAGTCTTCAGTTGGGGCAACTACGGAGTAAAAACAACCCTCCAAGATGCAATGGAA--TTTCCTAAACAAAAAGCCACAGCTTTACGTATCAATAAAATGACATTATTAGACCCAATA-TTTTGATTAACGAACTAAGTTACCCCAGGGATAACAGCGCAATCCACTCTAACAGCCCCTATCGACGAGTGGGCTTACGACCTCGATGTTGGATCAGGGCATCCC-AGTGGTGCAACCGCTGCTAAAGGTTCG-TTTGT-TCAACGATTAAAGCCTCACGTGATCTGT]
[E_rubrimaculatus_MG857056       ----AACATCACCTCGTGA-----CATAAGAGGCCCAGCCTGCCCAGTGAC-AATTTTAACGGCCGCGGTATCCTAACCGTGC-AAAG-GTAGCGTAATCACCTGTTTCCTAATTAGAGACCTGTATGAATGGCACCACGAGAGTCACACTGTCTCCTTTTTCCAGTCAGTGAAACTAATCTTCCTGTGAAAAAGCAGGAATTATTAAACAAGACGAGAAGACCCTTTGGAGCTTAAGACA-AATAAAA-TTCTATA----------CTATTCC-ACCTGTAT----A-TTACAATATCAAATTTTAATAGTCTTCAGTTGGGGCAACTACGGAGTAAAAACAACCCTCCAAGATGCAATGGAA--TTTCCTAAACAAAAAGCCACAGCTTTACGTATCAATAAAATGACATTATTAGACCCAATA-TTTTGATTAACGAACTAAGTTACCCCAGGGATAACAGCGCAATCCACTCTAACAGCCCCTATCGACGAGTGGGCTTACGACCTCGATGTTGGATCAGGGCATCCC-AGTGGTGCAACCGCTGCTAAAGGTTCG-TTTGT-TCAACGATTAAAGCCTCACGTGAT----]
E_rubrimaculatus_SMR_1177       -AAAAACATCACCTCGTGAACACCCATAAGAGGCCCAGCCTGCCCAGTGAC-AATTTTAACGGCCGCGGTATCCTAACCGTGC-AAAG-GTAGCGTAATCACCTGTTTCCTAATTAGAGACCTGTATGAATGGCACCACGAGAGTCACACTGTCTCCTTTTTCCAGTCAGTGAAACTAATCTTCCTGTGAAAAAGCAGGAATTATTAAACAAGACGAGAAGACCCTTTGGAGCTTAAGACA-AATAAAA-TTCTATA----------CTATTCC-ACCTGTAT---AA-TTACAATATCAAATTTTAATAGTCTTCAGTTGGGGCAACTACGGAGTAAAAACAACCCTCCAAGATGCAATGGAA--TTTCCTAAACAAAAAGCCACAGCTTTACGTATCAATAAAATGACATTATTAGACCCAATA-TTTTGATTAACGAACTAAGTTACCCCAGGGATAACAGCGCAATCCACTCTAACAGCCCCTATCGACGAGTGGGCTTACGACCTCGATGTTGGATCAGGGCATCCC-AGTGGTGCAACCGCTGCTAAAGGTTCG-TTTGT-TCAACGATTAAAGCCTCACGTGATCTTT
E_rubrimaculatus_MG857057       ----AACATCACCTCGTGA-----CATAAGAGGCCCAGCCTGCCCAGTGAC-AATTTTAACGGCCGCGGTATCCTAACCGTGC-AAAG-GTAGCGTAATCACCTGTTTCCTAATTAGAGACCTGTATGAATGGCACCACGAGAGTCACACTGTCTCCTTTTTCCAGTCAGTGAAACTAATCTTCCTGTGAAAAAGCAGGAATTATTAAACAAGACGAGAAGACCCTTTGGAGCTTAAGACA-AATAAAA-TTCTATA----------CTATTCC-ACCTGTAT----A-TAACAATATCAAATTTTAATAGTCTTCAGTTGGGGCAACTACGGAGTAAAAACAACCCTCCAAGATGCAATGGAA--TATCCTAAACAAAAAGCCACAGCTTTACGTATCAATAAAATGACATTATTAGACCCAATA-TTTTGATTAACGAACTAAGTTACCCCAGGGATAACAGCGCAATCCACTCTAACAGCCCCTATCGACGAGTGGGCTTACGACCTCGATGTTGGATCAGGGCATCCC-AGTGGTGCAACCGCTGCTAAAGGTTCG-TTTGT-TCAACGATTAAAGCCTCACGTGAT----
[E_rubrimaculatus_MZ203211       -------------------------------GGCCCAGCCTGCCCAGTGAC-AATTTTAACGGCCGCGGTATCCTAACCGTGC-AAAG-GTAGCGTAATCACCTGTTTCCTAATTAGAGACCTGTATGAATGGCACCACGAGAGTCACACTGTCTCCTTTTTCCAGTCAGTGAAACTAATCTTCCTGTGAAAAAGCAGGAATTATTAAACAAGACGAGAAGACCCTTTGGAGCTTAAGACA-AATAAAA-TTCTATA----------CTATTCC-ACCTGTAT---AA-TAACAATATCAAATTTTAATAGTCTTCAGTTGGGGCAACTACGGAGTAAAAACAACCCTCCAAGATGCAATGGAA--TATCCTAAACAAAAAGCCACAGCTTTACGTATCAATAAAATGACATTATTAGACCCAATA-TTTTGATTAACGAACTAAGTTACCCCAGGGATAACAGCGCAATCCACTCTAACAGCCCCTATCGACGAGTGGGCTTACGACCTCGATGTTGGATCAGGGCATCCC-AGTGGTGCAACCGCTGCTAAAGGTTCG-TTTGT-TCAACGATTAAAGCCTCACGTGATCTGA]
[E_rubrimaculatus_MZ203212       -------------------------------GGCCCAGCCTGCCCAGTGAC-AATTTTAACGGCCGCGGTATCCTAACCGTGC-AAAG-GTAGCGTAATCACCTGTTTCCTAATTAGAGACCTGTATGAATGGCACCACGAGAGTCACACTGTCTCCTTTTTCCAGTCAGTGAAACTAATCTTCCTGTGAAAAAGCAGGAATTATTAAACAAGACGAGAAGACCCTTTGGAGCTTAAGACA-AATAAAA-TTCTATA----------CTATTCC-ACCTGTAT---AA-TAACAATATCAAATTTTAATAGTCTTCAGTTGGGGCAACTACGGAGTAAAAACAACCCTCCAAGATGCAATGGAA--TATCCTAAACAAAAAGCCACAGCTTTACGTATCAATAAAATGACATTATTAGACCCAATA-TTTTGATTAACGAACTAAGTTACCCCAGGGATAACAGCGCAATCCACTCTAACAGCCCCTATCGACGAGTGGGCTTACGACCTCGATGTTGGATCAGGGCATCCC-AGTGGTGCAACCGCTGCTAAAGGTTCG-TTTGT-TCAACGATTAAAGCCTCACGTGATCTGA]
E_rubrimaculatus_UOGV_329       ---AAACATCACCTCATGAACACCCATAAGAGGCCCAGCCTGCCCAGTGAC-AATTTTAACGGCCGCGGTATCCTAACCGTGC-AAAG-GTAGCGTAATCACCTGTTTCCTAATTAGAGACCTGTATGAATGGCACCACGAGAGTCACACTGTCTCCTTTTTCCAGTCAGTGAAACTAATCTTCCTGTGAAAAAGCAGGAATTATTAAACAAGACGAGAAGACCCTTTGGAGCTTAAGACA-AATAAAA-TTCTATA----------TTATTCT-ACCTGTTT---AA-CTACAATATTAAATTTTAATAGTCTTCAGTTGGGGCAACTACGGAGTAAAAACAACCCTCCAAGATGCAATGGAA--TTTCCTAAACAAAAAGCCACAGCTTTACGTATCAATAAAATGACATTATTAGACCCAATA-TTTTGATTAACGAACTAAGTTACCCCAGGGATAACAGCGCAATCCACTCTAACAGCCCCTATCGACGAGTGGGCTTACGACCTCGATGTTGGATCAGGGCATCCC-AGTGGTGCAACCGCTGCTAAAGGTTCG-TTTGT-TCAACGATTAAAGCCTTACGTGAT----
[E_nebulosus_MZ203222            -------------------------------GGCCCAGCCTGCCCAGTGAC-AATTTTAACGGCCGCGGTATCCTAACCGTGC-AAAG-GTAGCGTAATCACCTGTTTCCTAATTAGAGACCTGTATGAATGGCACCACGAGAGTCACACTGTCTCCTTTTTCCAGTCAGTGAAACTAATCTTCCTGTGAAAAAGCAGGAATTATTAAACAAGACGAGAAGACCCTTTGGAGCTTAAGACA-AATAAAA-TTCTACA----------TTATTCT-ACCTGTAT---AA-CTACAATATCAAATTTTAATAGTCTTCAGTTGGGGCAACTACGGAGTAAAAACAACCCTCCAAGATGCAATGGAA--TTTCCTAAACAAAAAGCCACAGCTTTACGTATCAATAAAATGACATTATTAGACCCAATA-TTTTGATTAACGAACTAAGTTACCCCAGGGATAACAGCGCAATCCACTCTAACAGCCCCTATCGACGAGTGGGCTTACGACCTCGATGTTGGATCAGGGCATCCC-AGTGGTGCAACCGCTGCTAAAGGT----TTTGT-TCAACGATTAAAGCCTTACGTGATCTGA]
[E_nebulosus_MZ203225            -------------------------------GGCCCAGCCTGCCCAGTGAC-AATTTTAACGGCCGCGGTATCCTAACCGTGC-AAAG-GTAGCGTAATCACCTGTTTCCTAATTAGAGACCTGTATGAATGGCACCACGAGAGTCACACTGTCTCCTTTTTCCAGTCAGTGAAACTAATCTTCCTGTGAAAAAGCAGGAATTATTAAACAAGACGAGAAGACCCTTTGGAGCTTAAGACA-AATAAAA-TTCTACA----------TTATTCT-ACCTGTAT---AA-CTACAATATCAAATTTTAATAGTCTTCAGTTGGGGCAACTACGGAGTAAAAACAACCCTCCAAGATGCAATGGAA--TTTCCTAAACAAAAAGCCACAGCTTTACGTATCAATAAAATGACATTATTAGACCCAATA-TTTTGATTAACGAACTAAGTTACCCCAGGGATAACAGCGCAATCCACTCTAACAGCCCCTATCGACGAGTGGGCTTACGACCTCGATGTTGGATCAGGGCATCCC-AGTGGTGCAACCGCTGCTAAAGGTTCG-TTTGT-TCAACGATTAAAGCCTTACGTGATCTGA]
E_nebulosus_MZ203224            -------------------------------GGCCCAGCCTGCCCAGTGAC-AATTTTAACGGCCGCGGTATCCTAACCGTGC-AAAG-GTAGCGTAATCACCTGTTTCCTAATTAGAGACCTGTATGAATGGCACCACGAGAGTCACACTGTCTCCTTTTTCCAGTCAGTGAAACTAATCTTCCTGTGAAAAAGCAGGAATTATTAAACAAGACGAGAAGACCCTTTGGAGCTTAAGACA-AATAAAA-TTCTACA----------TTATTCT-ACCTGTAT---AA-CTACAATATCAAATTTTAATAGTCTTCAGTTGGGGCAACTACGGAGTAAAAACAACCCTCCAAGATGCAATGGAA--TTTCCTAAACAAAAAGCCACAGCTTTACGTATCAATAAAATGACATTATTAGACCCAATA-TTTTGATTAACGAACTAAGTTACCCCAGGGATAACAGCGCAATCCACTCTAACAGCCCCTATCGACGAGTGGGCTTACGACCTCGATGTTGGATCAGGGCATCCC-AGTGGTGCAACCGCTGCTAAAGGTTCG-TTTGT-TCAACGATTAAAGCCTTACGTGATCTGA
[E_nebulosus_MZ203221            -------------------------------GGCCCAGCCTGCCCAGTGAC-AATTTTAACGGCCGCGGTATCCTAACCGTGC-AAAG-GTAGCGTAATCACCTGTTTCCTAATTAGAGACCTGTATGAATGGCACCACGAGAGTCACACTGTCTCCTTTTTCCAGTCAGTGAAACTAATCTTCCTGTGAAAAAGCAGGAATTATTAAACAAGACGAGAAGACCCTTTGGAGCTTAAGACA-AATAAAA-TTCTACA----------TTATTCT-ACCTGTAT---AA-CTACAATATCAAATTTTAATAGTCTTCAGTTGGGGCAACTACGGAGTAAAAACAACCCTCCAAGATGCAATGGAA--TTTCCTAAACAAAAAGCCACAGCTTTACGTATCAATAAAATGACATTATTAGACCCAATA-TTTTGATTAACGAACTAAGTTACCCCAGGGATAACAGCGCAATCCACTCTAACAGCCCCTATCGACGAGTGGGCTTACGACCTCGATGTTGGATCAGGGCATCCC-AGTGGTGCAACCGCTGCTAAAGGTTCG-TTTGT-TCAACGATTAAAGCCTTACGTGATCTGA]
[E_nebulosus_MZ203226            -------------------------------GGCCCAGCCTGCCCAGTGAC-AATTTTAACGGCCGCGGTATCCTAACCGTGC-AAAG-GTAGCGTAATCACCTGTTTCCTAATTAGAGACCTGTATGAATGGCACCACGAGAGTCACACTGTCTCCTTTTTCCAGTCAGTGAAACTAATCTTCCTGTGAAAAAGCAGGAATTATTAAACAAGACGAGAAGACCCTTTGGAGCTTAAGACA-AATAAAA-TTCTACA----------TTATTCT-ACCTGTAT---AA-CTACAATATCAAATTTTAATAGTCTTCAGTTGGGGCAACTACGGAGTAAAAACAACCCTCCAAGATGCAATGGAA--TTTCCTAAACAAAAAGCCACAGCTTTACGTATCAATAAAATGACATTATTAGACCCAATA-TTTTGATTAACGAACTAAGTTACCCCAGGGATAACAGCGCAATCCACTCTAACAGCCCCTATCGACGAGTGGGCTTACGACCTCGATGTTGGATCAGGGCATCCC-AGTGGTGCAACCGCTGCTAAAGGTTCG-TTTGT-TCAACGATTAAAGCCTTACGTGATCTGA]
[E_nebulosus_MT872431            ------------------------------------AGCCTGCCCAGTGAC-AATTTTAACGGCCGCGGTATCCTAACCGTGC-AAAG-GTAGCGTAATCACCTGTTTCCTAATTAGAGACCTGTATGAATGGCACCACGAGAGTCACACTGTCTCCTTTTTCCAGTCAGTGAAACTAATCTTCCTGTGAAAAAGCAGGAATTATTAAACAAGACGAGAAGACCCTTTGGAGCTTAAGACA-AATAAAA-TTCTATA----------TTATTCT-ACCTGTAT---AA-CTACAATATCAAATTTTAATAGTCTTCAGTTGGGGCAACTACGGAGTAAAAACAACCCTCCAAGATGCAATGGAA--TTTCCTAAACAAAAAGCCACAGCTTTACGTATCAATAAAATGACATTATTAGACCCAATA-TTTTGATTAACGAACTAAGTTACCCCAGGGATAACAGCGCAATCCACTCTAACAGCCCCTATCGACGAGTGGGCTTACGACCTCGATGTTGGATCAGGGCATCCC-AGTGGTGCAACCGCTGCTAAAGGTTCG-TTTGT-TCAACGATTAAAGCCTTACGTGATC---]
[E_nebulosus_MZ203219            -------------------------------------GCCTGCCCAGTGAC-AATTTTAACGGCCGCGGTATCCTAACCGTGC-AAAG-GTAGCGTAATCACCTGTTTCCTAATTAGAGACCTGTATGAATGGCACCACGAGAGTCACACTGTCTCCTTTTTCCAGTCAGTGAAACTAATCTTCCTGTGAAAAAGCAGGAATTATTAAACAAGACGAGAAGACCCTTTGGAGCTTAAGACA-AATAAAA-TTCTATA----------TTATTCT-ACCTGTAT---AA-CTACAATATCAAATTTTAATAGTCTTCAGTTGGGGCAACTACGGAGTAAAAACAACCCTCCAAGATGCAATGGAA--TTTCCTAAACAAAAAGCCACAGCTTTACGTATCAATAAAATGACATTATTAGACCCAATA-TTTTGATTAACGAACTAAGTTACCCCAGGGATAACAGCGCAATCCACTCTAACAGCCCCTATCGACGAGTGGGCTTACGACCTCGATGTTGGATCAGGGCATCCC-AGTGGTGCAACCGCTGCTAAAGGTTCG-TTTGT-TCAACGATTAAAGCCTTACGTGATCTGA]
E_nebulosus_MT872432            ------------------------------GAG--CAGCCTGCCCAGTGAC-AATTTTAACGGCCGCGGTATCCTAACCGTGC-AAAG-GTAGCGTAATCACCTGTTTCCTAATTAGAGACCTGTATGAATGGCACCACGAGAGTCACACTGTCTCCTTTTTCCAGTCAGTGAAACTAATCTTCCTGTGAAAAAGCAGGAATTATTAAACAAGACGAGAAGACCCTTTGGAGCTTAAGACA-AATAAAA-TTCTATA----------TTATTCT-ACCTGTAT---AA-CTACAATATCAAATTTTAATAGTCTTCAGTTGGGGCAACTACGGAGTAAAAACAACCCTCCAAGATGCAATGGAA--TTTCCTAAACAAAAAGCCACAGCTTTACGTATCAATAAAATGACATTATTAGACCCAATA-TTTTGATTAACGAACTAAGTTACCCCAGGGATAACAGCGCAATCCACTCTAACAGCCCCTATCGACGAGTGGGCTTACGACCTCGATGTTGGATCAGGGCATCCC-AGTGGTGCAACCGCTGCTAAAGGTTCG-TTTGT-TCAACGATTAAAGCCTTACGTGATC---
[E_nebulosus_MZ203220            -------------------------------------GCCTGCCCAGTGAC-AATTTTAACGGCCGCGGTATCCTAACCGTGC-AAAG-GTAGCGTAATCACCTGTTTCCTAATTAGAGACCTGTATGAATGGCACCACGAGAGTCACACTGTCTCCTTTTTCCAGTCAGTGAAACTAATCTTCCTGTGAAAAAGCAGGAATTATTAAACAAGACGAGAAGACCCTTTGGAGCTTAAGACA-AATAAAA-TTCTATA----------TTATTCT-ACCTGTAT---AA-CTACAATATCAAATTTTAATAGTCTTCAGTTGGGGCAACTACGGAGTAAAAACAACCCTCCAAGATGCAATGGAA--TTTCCTAAACAAAAAGCCACAGCTTTACGTATCAATAAAATGACATTATTAGACCCAATA-TTTTGATTAACGAACTAAGTTACCCCAGGGATAACAGCGCAATCCACTCTAACAGCCCCTATCGACGAGTGGGCTTACGACCTCGATGTTGGATCAGGGCATCCC-AGTGGTGCAACCGCTGCTAAAGGTTCG-TTTGT-TCAACGATTAAAGCCTTACGTGATCTGA]
E_nebulosus_MZ203223            -------------------------------GGCCCAGCCTGCCCAGTGAC-AATTTTAACGGCCGCGGTATCCTAACCGTGC-AAAG-GTAGCGTAATCACCTGTTTCCTAATTAGAGACCTGTATGAATGGCACCACGAGAGTCACACTGTCTCCTTTTTCCAGTCAGTGAAACTAATCTTCCTGTGAAAAAGCAGGAATTATTAAACAAGACGAGAAGACCCTTTGGAGCTTAAGACA-AATAAAA-TTCTACA----------TTATTCT-ACCTATAT---AA-CTACAATATCAAATTTTAATAGTCTTCAGTTGGGGCAACTACGGAGTAAAAACAACCCTCCAAGATGCAATGGAA--TTTCCTAAACAAAAAGCCACAGCTTTACGTATCAATAAAATGACATTATTAGACCCAATA-TTTTGATTAACGAACTAAGTTACCCCAGGGATAACAGCGCAATCCACTCTAACAGCCCCTATCGACGAGTGGGCTTACGACCTCGATGTTGGATCAGGGCATCCC-AGTGGTGCAACCGCTGCTAAAGGTTCG-TTTGT-TCAACGATTAAAGCCTTACGTGATCTGA
E_nebulosus_MT872429            ------------------------------------AGCCTGCCCAGTGAC-AATTTTAACGGCCGCGGTATCCTAACCGTGC-AAAG-GTAGCGTAATCACCTGTTTCCTAATTAGAGACCTGTATGAATGGCATCACGAGAGTCACACTGTCTCCTTTTTCCAGTCAGTGAAACTAATCTTCCTGTGAAAAAGCAGGAATTATTAAACAAGACGAGAAGACCCTTTGGAGCTTAAGACA-AATAAAA-TTCTATA----------TTATTCT-GCCTATAA---AA-CTACAATATCAAATTTTAATAGTCTTCAGTTGGGGCAACTACGGAGTAAAAACAACCCTCCAAGATGCAATGGAA--TTTCCTAAACAAAAAGCCACAGCTTTACGTATCAATAAAATGACATTATTAGACCCAATA-TTTTGATTAACGAACTAAGTTACCCCAGGGATAACAGCGCAATCCACTCTAACAGCCCCTATCGACGAGTGGGCTTACGACCTCGATGTTGGATCAGGGCATCCC-AGTGGTGCAACCGCTGCTAAAGGTTCG-TTTGT-TCAACGATTAAAGCCTTACGTGATC---
[E_nebulosus_MT872428            -------------------------------------GCCTGCCCAGTGACAAATTTTAACGGCCGCGGTATCCTAACCGTGC-AAAG-GTAGCGTAATCACCTGTTTCCTAATTAGAGACCTGTATGAATGGCATCACGAGAGTCACACTGTCTCCTTTTTCCAGTCAGTGAAACTAATCTTCCTGTGAAAAAGCAGGAATTATTAAACAAGACGAGAAGACCCTTTGGAGCTTAAGACA-AATAAAA-TTCTATA----------TTATTCT-GCCTATAA---AA-CTACAATATCAAATTTTAATAGTCTTCAGTTGGGGCAACTACGGAGTAAAAACAACCCTCCAAGATGCAATGGAA--TTTCCTAAACAAAAAGCCACAGCTTTACGTATCAATAAAATGACATTATTAGACCCAATA-TTTTGATTAACGAACTAAGTTACCCCAGGGATAACAGCGCAATCCACTCTAACAGCCCCTATCGACGAGTGGGCTTACGACCTCGATGTTGGATCAGGGCATCCC-AGTGGTGCAACCGCTGCTAAAGGTTCG-TTTGT-TCAACGATTAAAGCCTTACGTGATC---]
[E_nebulosus_MT872430            ------------------------------------AGCCTGCCCAGTGAC-AATTTTAACGGCCGCGGTATCCTAACCGTGC-AAAG-GTAGCGTAATCACCTGTTTCCTAATTAGAGACCTGTATGAATGGCATCACGAGAGTCACACTGTCTCCTTTTTCCAGTCAGTGAAACTAATCTTCCTGTGAAAAAGCAGGAATTATTAAACAAGACGAGAAGACCCTTTGGAGCTTAAGACA-AATAAAA-TTCTATA----------TTATTCT-GCCTATAA---AA-CTACAATATCAAATTTTAATAGTCTTCAGTTGGGGCAACTACGGAGTAAAAACAACCCTCCAAGATGCAATGGAA--TTTCCTAAACAAAAAGCCACAGCTTTACGTATCAATAAAATGACATTATTAGACCCAATA-TTTTGATTAACGAACTAAGTTACCCCAGGGATAACAGCGCAATCCACTCTAACAGCCCCTATCGACGAGTGGGCTTACGACCTCGATGTTGGATCAGGGCATCCC-AGTGGTGCAACCGCTGCTAAAGGTTCG-TTTGT-TCAACGATTAAAGCCTTACGTGATC---]
E_rubrimaculatus_IDF_189        --AAAACATCACCTCATGAACACCCATAAGAGGCCCAGCCTGCCCAGTGAC-AATTTTAACGGCCGCGGTATCCTAACCGTGC-AAAG-GTAGCGTAATCACCTGTTTCCTAACTAGAGACCTGTATGAATGGCACCACGAGAGTCACACTGTCTCCTTTTTCCAGTCAGTGAAACTAATCTTCCTGTGAAAAAGCAGGAATTATTAAACAAGACGAGAAGACCCTTTGGAGCTTAAGACA-AATAAAA-TTCTATA----------TGATTCT-ACCTATAT---AA-CTACAATATCAAATTTTAATAGTCTTCAGTTGGGGCAACTACGGAGTAAAAACAACCCTCCAAGATGCAATGGAA--TTTCCTAAACAAAAAGCCACAGCTTTACGTATCAATAAAATGACATCATTAGACCCAATA-TTTTGATTAACGAACTAAGTTACCCCAGGGATAACAGCGCAATCCACTCTAACAGCCCCTATCGACGAGTGGGCTTACGACCTCGATGTTGGATCAGGGCATCCC-AGTGGTGCAACCGCTGCTAAAGGTTCG-TTTGT-TCAAC-----------------------
E_rubrimaculatus_IDF_212        ---AAACATCACCTCATGAACACCCATAAGAGGCCCAGCCTGCCCAGTGAC-AATTTTAACGGCCGCGGTATCCTAACCGTGC-AAAG-GTAGCGTAATCACCTGTTTCCTAATTAGAGACCTGTATGAATGGCGCCACGAGAGTCACACTGTCTCCTTTTTCCAGTCAGTGAAACTAATCTTCCTGTGAAAAAGCAGGAATTATTAAACAAGACGAGAAGACCCTTTGGAGCTTAAGACA-AATAAAA-TTCTATA----------TGATTCT-ACCTATAT---AA-CTACAATATCAAATTTTAATAGTCTTCAGTTGGGGCAACTACGGAGTAAAAACAACCCTCCAAGATGCAATGGAA--TTTCCTAAACAAAAAGCCACAGCTTTACGTATCAATAAAATGACATTATTAGACCCAATA-TTTTGATTAACGAACTAAGTTACCCCAGGGATAACAGCGCAATCCACTCTAACAGCCCCTATCGACGAGTGGGCTTACGACCTCGATGTTGGATCAGGGCATCCC-AGTGGTGCAACCGCTGCTAAAGGTTCG-TTTGT-TCAACGATTAAAGCCTTACGTGATC---
E_rubrimaculatus_UOGV_944       ---AAACATCACCTCATGAACACCCATAAGAGGCCCAGCCTGCCCAGTGAC-AATTTTAACGGCCGCGGTATCCTAACCGTGC-AAAG-GTAGCGTAATCACCTGTTTCCTAATTAGAGACCTGTATGAATGGCACCACGAGAGTCACACTGTCTCCTTTTTCCAGTCAGTGAAACTAATCTTCCTGTGAAAAAGCAGGAATTATTAAACAAGACGAGAAGACCCTTTGGAGCTTAAGACA-AATAAAA-TTCTATA----------TGATTCT-ACCTATAT---AA-CTACAATATCAAATTTTAATAGTCTTCAGTTGGGGCAACTACGGAGTAAAAACAACCCTCCAAGATGCAATGGAA--TTTCCTAAACAAAAAGCCACAGCTTTACGTATCAATAAAATGACATTATTAGACCCAATA-TTTTGATTAACGAACTAAGTTACCCCAGGGATAACAGCGCAATCCACTCTAACAGCCCCTATCGACGAGTGGGCTTACGACCTCGATGTTGGATCAGGGCATCCC-AGTGGTGCAACCGCTGCTAAAGGTTCG-TTTGT-TCAACGATTAAAGCCTTACGTGATC---
[E_rubrimaculatus_UOGV_963       ---AAACATCACCTCATGAACACCCATAAGAGGCCCAGCCTGCCCAGTGAC-AATTTTAACGGCCGCGGTATCCTAACCGTGC-AAAG-GTAGCGTAATCACCTGTTTCCTAATTAGAGACCTGTATGAATGGCACCACGAGAGTCACACTGTCTCCTTTTTCCAGTCAGTGAAACTAATCTTCCTGTGAAAAAGCAGGAATTATTAAACAAGACGAGAAGACCCTTTGGAGCTTAAGACA-AATAAAA-TTCTATA----------TGATTCT-ACCTATAT---AA-CTACAATATCAAATTTTAATAGTCTTCAGTTGGGGCAACTACGGAGTAAAAACAACCCTCCAAGATGCAATGGAA--TTTCCTAAACAAAAAGCCACAGCTTTACGTATCAATAAAATGACATTATTAGACCCAATA-TTTTGATTAACGAACTAAGTTACCCCAGGGATAACAGCGCAATCCACTCTAACAGCCCCTATCGACGAGTGGGCTTACGACCTCGATGTTGGATCAGGGCATCCC-AGTGGTGCAACCGCTGCTAAAGGTTCG-TTTGT-TCAACGATTAAAGCCTTACGTGATC---]
[E_nebulosus_MZ203217            -------------------------------------GCCTGCCCAGTGAC-AATTTTAACGGCCGCGGTATCCTAACCGTGC-AAAG-GTAGCGTAATCACCTGTTTCCTAATTAGAGACCTGTATGAATGGCACCACGAGAGTCACACTGTCTCCTTTTTCCAGTCAGTGAAACTAATCTTCCTGTGAAAAAGCAGGAATTATTAAACAAGACGAGAAGACCCTTTGGAGCTTAAGACA-AATAAAA-TTCTATA----------TGATTCT-ACCTATAT---AA-CTACAATATCAAATTTTAATAGTCTTCAGTTGGGGCAACTACGGAGTAAAAACAACCCTCCAAGATGCAATGGAA--TTTCCTAAACAAAAAGCCACAGCTTTACGTATCAATAAAATGACATTATTAGACCCAATA-TTTTGATTAACGAACTAAGTTACCCCAGGGATAACAGCGCAATCCACTCTAACAGCCCCTATCGACGAGTGGGCTTACGACCTCGATGTTGGATCAGGGCATCCC-AGTGGTGCAACCGCTGCTAAAGGTTCG-TTTGT-TCAACGATTAAAGCCTTACGTGATCTGA]
[E_nebulosus_MZ203218            --------------------------------------CCTGCCCAGTGAC-AATTTTAACGGCCGCGGTATCCTAACCGTGC-AAAG-GTAGCGTAATCACCTGTTTCCTAATTAGAGACCTGTATGAATGGCACCACGAGAGTCACACTGTCTCCTTTTTCCAGTCAGTGAAACTAATCTTCCTGTGAAAAAGCAGGAATTATTAAACAAGACGAGAAGACCCTTTGGAGCTTAAGACA-AATAAAA-TTCTATA----------TGATTCT-ACCTATAT---AA-CTACAATATCAAATTTTAATAGTCTTCAGTTGGGGCAACTACGGAGTAAAAACAACCCTCCAAGATGCAATGGAA--TTTCCTAAACAAAAAGCCACAGCTTTACGTATCAATAAAATGACATTATTAGACCCAATA-TTTTGATTAACGAACTAAGTTACCCCAGGGATAACAGCGCAATCCACTCTAACAGCCCCTATCGACGAGTGGGCTTACGACCTCGATGTTGGATCAGGGCATCCC-AGTGGTGCAACCGCTGCTAAAGGTTCG-TTTGT-TCAACGATTAAAGCCTTACGTGATCTGA]
[E_nebulosus_MZ203215            ----------------------------------------------------AATTTTAACGGCCGCGGTATCCTAACCGTGC-AAAG-GTAGCGTAATCACCTGTTTCCTAATTAGAGACCTGTATGAATGGCACCACGAGAGTCACACTGTCTCCTTTTTCCAGTCAGTGAAACTAATCTTCCTGTGAAAAAGCAGGAATTATTAAACAAGACGAGAAGACCCTTTGGAGCTTAAGACA-AATAAAA-TTCTATA----------TGATTCT-ACCTATAT---AA-CTACAATATCAAATTTTAATAGTCTTCAGTTGGGGCAACTACGGAGTAAAAACAACCCTCCAAGATGCAATGGAA--TTTCCTAAACAAAAAGCCACAGCTTTACGTATCAATAAAATGACATTATTAGACCCAATA-TTTTGATTAACGAACTAAGTTACCCCAGGGATAACAGCGCAATCCACTCTAACAGCCCCTATCGACGAGTGGGCTTACGACCTCGATGTTGGATCAGGGCATCCC-AGTGGTGCAACCGCTGCTAAAGGTTCG-TTTGT-TCAACGATTAAAGCCTTACGTGATCTGA]
[E_nebulosus_MZ203214            ----------------------------------------------------AATTTTAACGGCCGCGGTATCCTAACCGTGC-AAAG-GTAGCGTAATCACCTGTTTCCTAATTAGAGACCTGTATGAATGGCACCACGAGAGTCACACTGTCTCCTTTTTCCAGTCAGTGAAACTAATCTTCCTGTGAAAAAGCAGGAATTATTAAACAAGACGAGAAGACCCTTTGGAGCTTAAGACA-AATAAAA-TTCTATA----------TGATTCT-ACCTATAT---AA-CTACAATATCAAATTTTAATAGTCTTCAGTTGGGGCAACTACGGAGTAAAAACAACCCTCCAAGATGCAATGGAA--TTTCCTAAACAAAAAGCCACAGCTTTACGTATCAATAAAATGACATTATTAGACCCAATA-TTTTGATTAACGAACTAAGTTACCCCAGGGATAACAGCGCAATCCACTCTAACAGCCCCTATCGACGAGTGGGCTTACGACCTCGATGTTGGATCAGGGCATCCC-AGTGGTGCAACCGCTGCTAAAGGTTCG-TTTGT-TCAACGATTAAAGCCTTACGTGATCTGA]
E_nebulosus_MZ203213            ------------------------------------------------------TTTTAACGGCCGCGGTATCCTAACCGTGC-AAAG-GTAGCGTAATCACCTGTTTCCTAATTAGAGACCTGTATGAATGGCACCACGAGAGTCACACTGTCTCCTTTTTCCAGTCAGTGAAACTAATCTTCCTGTGAAAAAGCAGGAATTATTAAACAAGACGAGAAGACCCTTTGGAGCTTAAGACA-AATAAAA-TTCTATA----------CGATTCT-ACCTATAT---AA-CTACAATATCAAATTTTAATAGTCTTCAGTTGGGGCAACTACGGAGTAAAAACAACCCTCCAAGATGCAATGGAA--TTTCCTAAACAAAAAGCCACAGCTTTACGTATCAATAAAATGACATTATTAGACCCAATA-TTTTGATTAACGAACTAAGTTACCCCAGGGATAACAGCGCAATCCACTCTAACAGCCCCTATCGACGAGTGGGCTTACGACCTCGATGTTGGATCAGGGCATCCC-AGTGGTGCAACCGCTGCTAAAGGTTCG-TTTGT-TCAACGATTAAAGCCTTACGTGATCTGA
[E_nebulosus_MZ203216            ----------------------------------------------------AATTTTAACGGCCGCGGTATCCTAACCGTGC-AAAG-GTAGCGTAATCACCTGTTTCCTAATTAGAGACCTGTATGAATGGCACCACGAGAGTCACACTGTCTCCTTTTTCCAGTCAGTGAAACTAATCTTCCTGTGAAAAAGCAGGAATTATTAAACAAGACGAGAAGACCCTTTGGAGCTTAAGACA-AATAAAA-TTCTATA----------TGATTCT-AC----------A-CTACAATATCAAATTTTAATAGTCTTCAGTTGGGGCAACTACGGAGTAAAAACAACCCTCCAAGATGCAATGGAA--TTTCCTAAACAAAAAGCCACAGCTTTACGTATCAATAAAATGACATTATTAGACCCAATA-TTTTGATTAACGAACTAAGTTACCCCAGGGATAACAGCGCAATCCACTCTAACAGCCCCTATCGACGAGTGGGCTTACGACCTCGATGTTGGATCAGGGCATCCC-AGTGGTGCAACCGCTGCTAAAGGTTCG-TTTGT-TCAACGATTAAAGCCTTACGTGATCTGA]
[E_sentinelus_MT872486           ---------------------------------------------------------------------------------------G-GTAGCGTAATCACCTGTTTCTTAATTAGAGACCTGTATGAATGGCACCACGAGAGTCACACTGTCTCCTTTTTCAAGTCAGTGAAACTAATCTTTCTGTGAAAAAGCAGAAATTCTTAAACAAGACGAGAAGACCCTTTGGAGCTTAAGACC-AATAAAA-TTTTGTA----------TTATTCA-ACATATA----CC-TCACAACACCAAATTTTAATAGTCTTCAGTTGGGGCAACTACGGAGTAAAAATAACCCTCCAAGATGAAAAGGGAT-TTCCCTAAACTAAAAGTCACAGCTTTATGTATCAATAAAATGACATTATTAGACCCAATA-TTTTGATTAACGAACCAAGTTACCCTAGGGATAACAGCGCAATCCACTCTAAGAGTCCCTATCGACGAGTGGGCTTACGACCTCGATGTTGGATCAAGGCATCCC-AGTGGTGCAACCGCTACTAAAGGTTCG-TTTGT-TCAACGATTAAAGCCTTACATGATCT--]
[E_sentinelus_MT872485           ---------------------------------------------------------------------------------------G-GTAGCGTAATCACCTGTTTCTTAATTAGAGACCTGTATGAATGGCACCACGAGAGTCACACTGTCTCCTTTTTCAAGTCAGTGAAACTAATCTTTCTGTGAAAAAGCAGAAATTCTTAAACAAGACGAGAAGACCCTTTGGAGCTTAAGACC-AATAAAA-TTTTGTA----------TTATTCA-ACATATA----CC-TCACAACACCAAATTTTAATAGTCTTCAGTTGGGGCAACTACGGAGTAAAAATAACCCTCCAAGATGAAAAGGGAT-TTCCCTAAACTAAAAGTCACAGCTTTATGTATCAATAAAATGACATTATTAGACCCAATA-TTTTGATTAACGAACCAAGTTACCCTAGGGATAACAGCGCAATCCACTCTAAGAGTCCCTATCGACGAGTGGGCTTACGACCTCGATGTTGGATCAAGGCATCCC-AGTGGTGCAACCGCTACTAAAGGTTCG-TTTGT-TCAACGATTAAAGCCTTACATGATCT--]
E_sentinelus_MT872484           ---------------------------------------------------------------------------------------G-GTAGCGTAATCACCTGTTTCTTAATTAGAGACCTGTATGAATGGCACCACGAGAGTCACACTGTCTCCTTTTTCAAGTCAGTGAAACTAATCTTTCTGTGAAAAAGCAGAAATTCTTAAACAAGACGAGAAGACCCTTTGGAGCTTAAGACC-AATAAAA-TTTTGTA----------TTATTCA-ACATATA----CC-TCACAACACCAAATTTTAATAGTCTTCAGTTGGGGCAACTACGGAGTAAAAATAACCCTCCAAGATGAAAAGGGAT-TTCCCTAAACTAAAAGTCACAGCTTTATGTATCAATAAAATGACATTATTAGACCCAATA-TTTTGATTAACGAACCAAGTTACCCTAGGGATAACAGCGCAATCCACTCTAAGAGTCCCTATCGACGAGTGGGCTTACGACCTCGATGTTGGATCAAGGCATCCC-AGTGGTGCAACCGCTACTAAAGGTTCG-TTTGT-TCAACGATTAAAGCCTTACATGATCT--
E_humboldti_sp_nov_TJD_1308     ---AAACATCACCTCATGACTAATCATAAGAGGCCCAGCCTGCCCAGTGAC-AATTTTAACGGCCGCGGTATCCTAACCGTGC-AAAG-GTAGCGTAATCACCTGTTTCTTAATTAGAGACCTGTATGAACGGCACCACGAGAGTCGCACTGTCTCCTTTTTCAAGTCAGTGAAACTAATCTTTCTGTGAAAAAGCAGAAATTTTTAAACAAGACGAGAAGACCCTTTGGAGCTTAAGACT-TATAAAATTTTTACATTCTT-----TTGCTTA-ATAAATA----CC-TCACAGTATCAAATTTTAATAGTCTTCAGTTGGGGCAACTACGGAGTAAAAACAACCCTCCAAGATGACAAGGAAT-TTTCCTAAACTAAAAGCCACAGCTTTATGTATCAATAAAATGACATTATTAGACCCAATA-TTTTGATTAACGAACCAAGTTACCCTAGGGATAACAGCGCAATCCACTCTAAGAGTCCCTATCGACGAGTGGGCTTACGACCTCGATGTTGGATCAAGGCATCCC-AGTGGTGCAACCGCTACTAAAGGTTCG-TTTGT-TCAACGATTAAAGCCTTACGTGATC---
[E_humboldti_sp_nov_TJD_834      CAAAAACATCACCTCATGACTAATCATAAGAGGCCCAGCCTGCCCAGTGAC-AATTTTAACGGCCGCGGTATCCTAACCGTGC-AAAG-GTAGCGTAATCACCTGTTTCTTAATTAGAGACCTGTATGAACGGCACCACGAGAGTCGCACTGTCTCCTTTTTCAAGTCAGTGAAACTAATCTTTCTGTGAAAAAGCAGAAATTTTTAAACAAGACGAGAAGACCCTTTGGAGCTTAAGACT-TATAAAATTTTTACATTCTT-----TTACTTA-ATAAATA----CC-TCACAGTACCAAATTTTAATAGTCTTCAGTTGGGGCAACTACGGAGTAAAGACAACCCTCCAAGATGACACGGAAT-TTTCCTAAACTAAAAGCCACAGCTTTATGTATCAATAAAATGACATTATTAGACCCAATA-TTTTGATTAACGAACCAAGTTACCCTAGGGATAACAGCGCAATCCACTCTAAGAGTCCCTATCGACGAGTGGGCTTACGACCTCGATGTTGGATCAAGGCATCCC-AGTGGTGCAACCGCTACTAAAGGTTCG-TTTGTATCAACGATTAAAGCCTTACGTGATCTGA]
[E_humboldti_sp_nov_TJD_835      CAAAAACATCACCTCATGACTAATCATAAGAGGCCCAGCCTGCCCAGTGAC-AATTTTAACGGCCGCGGTATCCTAACCGTGC-AAAG-GTAGCGTAATCACCTGTTTCTTAATTAGAGACCTGTATGAACGGCACCACGAGAGTCGCACTGTCTCCTTTTTCAAGTCAGTGAAACTAATCTTTCTGTGAAAAAGCAGAAATTTTTAAACAAGACGAGAAGACCCTTTGGAGCTTAAGACT-TATAAAATTTTTACATTCTT-----TTACTTA-ATAAATA----CC-TCACAGTACCAAATTTTAATAGTCTTCAGTTGGGGCAACTACGGAGTAAAGACAACCCTCCAAGATGACACGGAAT-TTTCCTAAACTAAAAGCCACAGCTTTATGTATCAATAAAATGACATTATTAGACCCAATA-TTTTGATTAACGAACCAAGTTACCCTAGGGATAACAGCGCAATCCACTCTAAGAGTCCCTATCGACGAGTGGGCTTACGACCTCGATGTTGGATCAAGGCATCCC-AGTGGTGCAACCGCTACTAAAGGTTCG-TTTGT-TCAACGATTAAAGCCTTACGTGATCTGA]
[E_humboldti_sp_nov_TJD_1306     ---AAACATCACCTCATGACTAATCATAAGAGGCCCAGCCTGCCCAGTGAC-AATTTTAACGGCCGCGGTATCCTAACCGTGC-AAAG-GTAGCGTAATCACCTGTTTCTTAATTAGAGACCTGTATGAACGGCACCACGAGAGTCGCACTGTCTCCTTTTTCAAGTCAGTGAAACTAATCTTTCTGTGAAAAAGCAGAAATTTTTAAACAAGACGAGAAGACCCTTTGGAGCTTAAGACT-TATAAAATTTTTACATTCTT-----TTACTTA-ATAAATA----CC-TCACAGTACCAAATTTTAATAGTCTTCAGTTGGGGCAACTACGGAGTAAAGACAACCCTCCAAGATGACACGGAAT-TTTCCTAAACTAAAAGCCACAGCTTTATGTATCAATAAAATGACATTATTAGACCCAATA-TTTTGATTAACGAACCAAGTTACCCTAGGGATAACAGCGCAATCCACTCTAAGAGTCCCTATCGACGAGTGGGCTTACGACCTCGATGTTGGATCAAGGCATCCC-AGTGGTGCAACCGCTACTAAAGGTTCG-TTTGT-TCAACGATTAAAGCCTTACGTGATC---]
[E_humboldti_sp_nov_TJD_833      CAAAAACATCACCTCATGACTAATCATAAGAGGCCCAGCCTGCCCAGTGAC-AATTTTAACGGCCGCGGTATCCTAACCGTGC-AAAG-GTAGCGTAATCACCTGTTTCTTAATTAGAGACCTGTATGAACGGCACCACGAGAGTCGCACTGTCTCCTTTTTCAAGTCAGTGAAACTAATCTTTCTGTGAAAAAGCAGAAATTTTTAAACAAGACGAGAAGACCCTTTGGAGCTTAAGACT-TATAAAATTTTTACATTCTT-----TTACTTA-ATAAATA----CC-TCACAGTACCAAATTTTAATAGTCTTCAGTTGGGGCAACTACGGAGTAAAGACAACCCTCCAAGATGACACGGAAT-TTTCCTAAACTAAAAGCCACAGCTTTATGTATCAATAAAATGACATTATTAGACCCAATA-TTTTGATTAACGAACCAAGTTACCCTAGGGATAACAGCGCAATCCACTCTAAGAGTCCCTATCGACGAGTGGGCTTACGACCTCGATGTTGGATCAAGGCATCCC-AGTGGTGCAACCGCTACTAAAGGTTCG-TTTGT-TCAACGATTAAAGCCTTACGTGATCTGA]
[E_humboldti_sp_nov_TJD_1305     ---AAACATCACCTCATGACTAATCATAAGAGGCCCAGCCTGCCCAGTGAC-AATTTTAACGGCCGCGGTATCCTAACCGTGC-AAAG-GTAGCGTAATCACCTGTTTCTTAATTAGAGACCTGTATGAACGGCACCACGAGAGTCGCACTGTCTCCTTTTTCAAGTCAGTGAAACTAATCTTTCTGTGAAAAAGCAGAAATTTTTAAACAAGACGAGAAGACCCTTTGGAGCTTAAGACT-TATAAAATTTTTACATTCTT-----TTACTTA-ATAAATA----CC-TCACAGTACCAAATTTTAATAGTCTTCAGTTGGGGCAACTACGGAGTAAAGACAACCCTCCAAGATGACACGGAAT-TTTCCTAAACTAAAAGCCACAGCTTTATGTATCAATAAAATGACATTATTAGACCCAATA-TTTTGATTAACGAACCAAGTTACCCTAGGGATAACAGCGCAATCCACTCTAAGAGTCCCTATCGACGAGTGGGCTTACGACCTCGATGTTGGATCAAGGCATCCC-AGTGGTGCAACCGCTACTAAAGGTTCG-TTTGT-TCAACGATTAAAGCCTTACGTGATC---]
E_humboldti_sp_nov_TJD_1307     ---AAACATCACCTCATGACTAATCATAAGAGGCCCAGCCTGCCCAGTGAC-AATTTTAACGGCCGCGGTATCCTAACCGTGC-AAAG-GTAGCGTAATCACCTGTTTCTTAATTAGAGACCTGTATGAACGGCACCACGAGAGTCGCACTGTCTCCTTTTTCAAGTCAGTGAAACTAATCTTTCTGTGAAAAAGCAGAAATTTTTAAACAAGACGAGAAGACCCTTTGGAGCTTAAGACT-TATAAAATTTTTACATTCTT-----TTACTTA-ATAAATA----CC-TCACAGTACCAAATTTTAATAGTCTTCAGTTGGGGCAACTACGGAGTAAAGACAACCCTCCAAGATGACACGGAAT-TTTCCTAAACTAAAAGCCACAGCTTTATGTATCAATAAAATGACATTATTAGACCCAATA-TTTTGATTAACGAACCAAGTTACCCTAGGGATAACAGCGCAATCCACTCTAAGAGTCCCTATCGACGAGTGGGCTTACGACCTCGATGTTGGATCAAGGCATCCC-AGTGGTGCAACCGCTACTAAAGGTTCG-TTTGT-TCAACGATTAAAGCCTTACGTGATC---
E_maurus_MG857010               ----AACATCACCTCATGA-----CATAAGAGGCCCAGCCTGCCCAGTGAC-A-TTTTAACGGCCGCGGTATCCTAACCGTGC-AAAG-GTAGCGTAATCACCTGTTTCTTAATTAGAGACCTGTATGAACGGCACCACGAGAGTCACACTGTCTCCTTTTTCAAGTCAGTGAAACTAATCTTTCTGTGAAAAAGCAGAAATTCTTAAACAAGACGAGAAGACCCTTTGGAGCTTAAGACC-AATAAAA-TTTTATA----------TTACTTA-ATACACA----CC-TCGCAATACC-AATTTTAATAGTCTTCAGTTGGGGCAACTACGGAGTAAAAATAACCCTCCAAGATGAGACGGAAT-TTTCCTAAACTAAAAGCCACAGCTTTATGTATCAATAAAATGACATTATTAGACCCAATA-TTTTGATTAACGAACCAAGTTACCCTAGGGATAACAGCGCAATCCACCCTGAGAGCCCCTATCGACGAGTGGGCTTACGACCTCGATGTTGGATCAAGGCATCCC-AGTGGTGCAACCGCTACTAAAGGTTCG-TTTGT-TCAACGATTAAAGCCTTACATGAT----
[E_maurus_MG857011               ---------------------------------------------------------------------------------------G-GTAGCGTAATCACCTGTTTCTTAATTAGAGACCTGTATGAACGGCACCACGAGAGTCACACTGTCTCCTTTTTCAAGTCAGTGAAACTAATCTTTCTGTGAAAAAGCAGAAATTCTTAAACAAGACGAGAAGACCCTTTGGAGCTTAAGACC-AATAAAA-TTTTATA----------TTACTTA-ATACACA----CC-TCGCAATACC-AATTTTAATAGTCTTCAGTTGGGGCAACTACGGAGTAAAAATAACCCTCCAAGATGAGACGGAAT-TTTCCTAAACTAAAAGCCACAGCTTTATGTATCAATAAAATGACATTATTAGACCCAATA-TTTTGATTAACGAACCAAGTTACCCTAGGGATAACAGCGCAATCCACCCTGAGAGCCCCTATCGACGAGTGGGCTTACGACCTCGATGTTGGATCAAGGCATCCC-AGTGGTGCAACCGCTACTAAAGGTTCG-TTTGT-TCAACGATTAAAGCCTTACATGATCTGA]
[E_maurus_MT872479               ---------------------------------------------------------------------------------------G-GTAGCGTAATCACCTGTTTCTTAATTAGAGACCTGTATGAACGGCACCACGAGAGTCACACTGTCTCCTTTTTCAAGTCAGTGAAACTAATCTTTCTGTGAAAAAGCAGAAATTCTTAAACAAGACGAGAAGACCCTTTGGAGCTTAAGACC-AATAAAA-TTTTATA----------TTACTTA-ATACACA----CC-TCGCAATACC-AATTTTAATAGTCTTCAGTTGGGGCAACTACGGAGTAAAAATAACCCTCCAAGATGAGACGGAAT-TTTCCTAAACTAAAAGCCACAGCTTTATGTATCAATAAAATGACATTATTAGACCCAATA-TTTTGATTAACGAACCAAGTTACCCTAGGGATAACAGCGCAATCCACCCTGAGAGCCCCTATCGACGAGTGGGCTTACGACCTCGATGTTGGATCAAGGCATCCC-AGTGGTGCAACCGCTACTAAAGGTTCG-TTTGT-TCAACGATTAAAGCCTTACATGATCT--]
[E_maurus_MT872478               ---------------------------------------------------------------------------------------G-GTAGCGTAATCACCTGTTTCTTAATTAGAGACCTGTATGAACGGCACCACGAGAGTCACACTGTCTCCTTTTTCAAGTCAGTGAAACTAATCTTTCTGTGAAAAAGCAGAAATTCTTAAACAAGACGAGAAGACCCTTTGGAGCTTAAGACC-AATAAAA-TTTTATA----------TTACTTA-ATACACA----CC-TCGCAATACC-AATTTTAATAGTCTTCAGTTGGGGCAACTACGGAGTAAAAATAACCCTCCAAGATGAGACGGAAT-TTTCCTAAACTAAAAGCCACAGCTTTATGTATCAATAAAATGACATTATTAGACCCAATA-TTTTGATTAACGAACCAAGTTACCCTAGGGATAACAGCGCAATCCACCCTGAGAGCCCCTATCGACGAGTGGGCTTACGACCTCGATGTTGGATCAAGGCATCCC-AGTGGTGCAACCGCTACTAAAGGTTCG-TTTGT-TCAACGATTAAAGCCTTACATGATCT--]
[E_maurus_MT872480               ---------------------------------------------------------------------------------------G-GTAGCGTAATCACCTGTTTCTTAATTAGAGACCTGTATGAACGGCACCACGAGAGTCACACTGTCTCCTTTTTCAAGTCAGTGAAACTAATCTTTCTGTGAAAAAGCAGAAATTCTTAAACAAGACGAGAAGACCCTTTGGAGCTTAAGACC-AATAAAA-TTTTATA----------TTACTTA-ATACACA----CC-TCGCAATACC-AATTTTAATAGTCTTCAGTTGGGGCAACTACGGAGTAAAAATAACCCTCCAAGATGAGACGGAAT-TTTCCTAAACTAAAAGCCACAGCTTTATGTATCAATAAAATGACATTATTAGACCCAATA-TTTTGATTAACGAACCAAGTTACCCTAGGGATAACAGCGCAATCCACCCTGAGAGCCCCTATCGACGAGTGGGCTTACGACCTCGATGTTGGATCAAGGCATCCC-AGTGGTGCAACCGCTACTAAAGGTTCG-TTTGT-TCAACGATTAAAGCCTTACATGATCT--]
[E_maurus_MZ203205               -------------------------------GGCCCAGCCTGCCCAGTGAC-A-TTTTAACGGCCGCGGTATCCTAACCGTGC-AAAG-GTAGCGTAATCACCTGTTTCTTAATTAGAGACCTGTATGAACGGCACCACGAGAGTCACACTGTCTCCTTTTTCAAGTCAGTGAAACTAATCTTTCTGTGAAAAAGCAGAAATTCTTAAACAAGACGAGAAGACCCTTTGGAGCTTAAGACC-AATAAAA-TTTTATACCATC-----TTACTTA-ATACACA----CC-TCGCAATACC-AATTTTAATAGTCTTCAGTTGGGGCAACTACGGAGTAAAAATAACCCTCCAAGATGAGACGGAAT-TTTCCTAAACTAAAAGCCACAGCTTTATGTATCAATAAAATGACATTATTAGACCCAATA-TTTTGATTAACGAACCAAGTTACCCTAGGGATAACAGCGCAATCCACCCTGAGAGCCCCTATCGACGAGTGGGCTTACGACCTCGATGTTGGATCAAGGCATCCC-AGTGGTGCAACCGCTACTAAAGGTTCG-TTTGT-TCAACGATTAAAGCCTTACGTGAT----]
[E_maurus_TJD_873                CAAAAACATCACCTCATGAATAATCATAAGAGGCCCAGCCTGCCCAGTGAC-A-TTTTAACGGCCGCGGTATCCTAACCGTGC-AAAG-GTAGCGTAATCACCTGTTTCTTAATTAGAGACCTGTATGAACGGCACCACGAGAGTCACACTGTCTCCTTTTTCAAGTCAGTGAAACTAATCTTTCTGTGAAAAAGCAGAAATTCTTAAACAAGACGAGAAGACCCTTTGGAGCTTAAGACC-AATAAAA-TTTTATACCATC-----TTACTTA-ATACACA----CC-TCGCAATACC-AATTTTAATAGTCTTCAGTTGGGGCAACTACGGAGTAAAAATAACCCTCCAAGATGAGACGGAAT-TTTCCTAAACTAAAAGCCACAGCTTTATGTATCAATAAAATGACATTATTAGACCCAATA-TTTTGATTAACGAACCAAGTTACCCTAGGGATAACAGCGCAATCCACCCTGAGAGCCCCTATCGACGAGTGGGCTTACGACCTCGATGTTGGATCAAGGCATCCC-AGTGGTGCAACCGCTACTAAAGGTTCG-TTTGT-TCAACGATTAAAGCCTTACGTGATCTGA]
[E_maurus_TJD_869                CAAAAACATCACCTCATGAATAATCATAAGAGGCCCAGCCTGCCCAGTGAC-A-TTTTAACGGCCGCGGTATCCTAACCGTGC-AAAG-GTAGCGTAATCACCTGTTTCTTAATTAGAGACCTGTATGAACGGCACCACGAGAGTCACACTGTCTCCTTTTTCAAGTCAGTGAAACTAATCTTTCTGTGAAAAAGCAGAAATTCTTAAACAAGACGAGAAGACCCTTTGGAGCTTAAGACC-AATAAAA-TTTTATACCATC-----TTACTTA-ATACACA----CC-TCGCAATACC-AATTTTAATAGTCTTCAGTTGGGGCAACTACGGAGTAAAAATAACCCTCCAAGATGAGACGGAAT-TTTCCTAAACTAAAAGCCACAGCTTTATGTATCAATAAAATGACATTATTAGACCCAATA-TTTTGATTAACGAACCAAGTTACCCTAGGGATAACAGCGCAATCCACCCTGAGAGCCCCTATCGACGAGTGGGCTTACGACCTCGATGTTGGATCAAGGCATCCC-AGTGGTGCAACCGCTACTAAAGGTTCG-TTTGT-TCAACGATTAAAGCCTTACGTGATCTGA]
[E_maurus_TJD_874                CAAAAACATCACCTCATGAATAATCATAAGAGGCCCAGCCTGCCCAGTGAC-A-TTTTAACGGCCGCGGTATCCTAACCGTGC-AAAG-GTAGCGTAATCACCTGTTTCTTAATTAGAGACCTGTATGAACGGCACCACGAGAGTCACACTGTCTCCTTTTTCAAGTCAGTGAAACTAATCTTTCTGTGAAAAAGCAGAAATTCTTAAACAAGACGAGAAGACCCTTTGGAGCTTAAGACC-AATAAAA-TTTTATACCATC-----TTACTTA-ATACACA----CC-TCGCAATACC-AATTTTAATAGTCTTCAGTTGGGGCAACTACGGAGTAAAAATAACCCTCCAAGATGAGACGGAAT-TTTCCTAAACTAAAAGCCACAGCTTTATGTATCAATAAAATGACATTATTAGACCCAATA-TTTTGATTAACGAACCAAGTTACCCTAGGGATAACAGCGCAATCCACCCTGAGAGCCCCTATCGACGAGTGGGCTTACGACCTCGATGTTGGATCAAGGCATCCC-AGTGGTGCAACCGCTACTAAAGGTTCG-TTTGT-TCAACGATTAAAGCCTTACGTGATCTGA]
[E_maurus_TJD_870                CAAAAACATCACCTCATGAATAATCATAAGAGGCCCAGCCTGCCCAGTGAC-A-TTTTAACGGCCGCGGTATCCTAACCGTGC-AAAG-GTAGCGTAATCACCTGTTTCTTAATTAGAGACCTGTATGAACGGCACCACGAGAGTCACACTGTCTCCTTTTTCAAGTCAGTGAAACTAATCTTTCTGTGAAAAAGCAGAAATTCTTAAACAAGACGAGAAGACCCTTTGGAGCTTAAGACC-AATAAAA-TTTTATACCATC-----TTACTTA-ATACACA----CC-TCGCAATACC-AATTTTAATAGTCTTCAGTTGGGGCAACTACGGAGTAAAAATAACCCTCCAAGATGAGACGGAAT-TTTCCTAAACTAAAAGCCACAGCTTTATGTATCAATAAAATGACATTATTAGACCCAATA-TTTTGATTAACGAACCAAGTTACCCTAGGGATAACAGCGCAATCCACCCTGAGAGCCCCTATCGACGAGTGGGCTTACGACCTCGATGTTGGATCAAGGCATCCC-AGTGGTGCAACCGCTACTAAAGGTTCG-TTTGT-TCAACGATTAAAGCCTTACGTGATCTGA]
[E_maurus_TJD_872                CAAAAACATCACCTCATGAATAATCATAAGAGGCCCAGCCTGCCCAGTGAC-A-TTTTAACGGCCGCGGTATCCTAACCGTGC-AAAG-GTAGCGTAATCACCTGTTTCTTAATTAGAGACCTGTATGAACGGCACCACGAGAGTCACACTGTCTCCTTTTTCAAGTCAGTGAAACTAATCTTTCTGTGAAAAAGCAGAAATTCTTAAACAAGACGAGAAGACCCTTTGGAGCTTAAGACC-AATAAAA-TTTTATACCATC-----TTACTTA-ATACACA----CC-TCGCAATACC-AATTTTAATAGTCTTCAGTTGGGGCAACTACGGAGTAAAAATAACCCTCCAAGATGAGACGGAAT-TTTCCTAAACTAAAAGCCACAGCTTTATGTATCAATAAAATGACATTATTAGACCCAATA-TTTTGATTAACGAACCAAGTTACCCTAGGGATAACAGCGCAATCCACCCTGAGAGCCCCTATCGACGAGTGGGCTTACGACCTCGATGTTGGATCAAGGCATCCC-AGTGGTGCAACCGCTACTAAAGGTTCG-TTTGT-TCAACGATTAAAGCCTTACGTGATCTGA]
E_maurus_TJD_868                CAAAAACATCACCTCATGAATAATCATAAGAGGCCCAGCCTGCCCAGTGAC-A-TTTTAACGGCCGCGGTATCCTAACCGTGC-AAAG-GTAGCGTAATCACCTGTTTCTTAATTAGAGACCTGTATGAACGGCACCACGAGAGTCACACTGTCTCCTTTTTCAAGTCAGTGAAACTAATCTTTCTGTGAAAAAGCAGAAATTCTTAAACAAGACGAGAAGACCCTTTGGAGCTTAAGACC-AATAAAA-TTTTATACCATC-----TTACTTA-ATACACA----CC-TCGCAATACC-AATTTTAATAGTCTTCAGTTGGGGCAACTACGGAGTAAAAATAACCCTCCAAGATGAGACGGAAT-TTTCCTAAACTAAAAGCCACAGCTTTATGTATCAATAAAATGACATTATTAGACCCAATA-TTTTGATTAACGAACCAAGTTACCCTAGGGATAACAGCGCAATCCACCCTGAGAGCCCCTATCGACGAGTGGGCTTACGACCTCGATGTTGGATCAAGGCATCCC-AGTGGTGCAACCGCTACTAAAGGTTCG-TTTGT-TCAACGATTAAAGCCTTACGTGATCTGA
[E_maurus_TJD_871                CAAAAACATCACCTCATGAATAATCATAAGAGGCCCAGCCTGCCCAGTGAC-A-TTTTAACGGCCGCGGTATCCTAACCGTGC-AAAG-GTAGCGTAATCACCTGTTTCTTAATTAGAGACCTGTATGAACGGCACCACGAGAGTCACACTGTCTCCTTTTTCAAGTCAGTGAAACTAATCTTTCTGTGAAAAAGCAGAAATTCTTAAACAAGACGAGAAGACCCTTTGGAGCTTAAGACC-AATAAAA-TTTTATACCATC-----TTACTTA-ATACACA----CC-TCGCAATACC-AATTTTAATAGTCTTCAGTTGGGGCAACTACGGAGTAAAAATAACCCTCCAAGATGAGACGGAAT-TTTCCTAAACTAAAAGCCACAGCTTTATGTATCAATAAAATGACATTATTAGACCCAATA-TTTTGATTAACGAACCAAGTTACCCTAGGGATAACAGCGCAATCCACCCTGAGAGCCCCTATCGACGAGTGGGCTTACGACCTCGATGTTGGATCAAGGCATCCC-AGTGGTGCAACCGCTACTAAAGGTTCG-TTTGT-TCAACGATTAAAGCCTTACGTGATCTGA]
E_dilatus_MG856973              ---------------------------------------------------------------------------------------G-GTAGCGTAATCACCTGTTTCTTAATTAGAGACCTGTATGAATGGCATCACGAGAGTCACACTGTCTCCTTTTTCAAGTCAGTGAAACTAATCTTTCTGTGAAAAAGCAGAAATTCTTAAACAAGACGAGAAGACCCTTTGGAGCTTAAGACC-AATAAAA-TTTTATG----------CTACTTA-ACACACA----CC-CCGCAATACCAAATTTTTATAGTCTTCAGTTGGGGCAACTACGGAGTAAAAACAACCCTCCAAGATGAGACGGAAT-CTTCCTAAACTAAAAGCCACAGCTTTATGTATCAATAAAATGACATTATTAGACCCAATA-TTTTGATTAACGAACTAAGTTACCCTAGGGATAACAGCGCAATCCACTCTAAGAGTCCTTATCAACGAGTGGGCTTACGACCTCGATGTTGGATCAAGGCATCCT-AGTGGTGCAACCGCTACTAAAGGTTCG-TTTGT-TCAACGATTAAAGCCTTACGTGATCTGA
[E_dilatus_MG856974              ---------------------------------------------------------------------------------------G-GTAGCGTAATCACCTGTTTCTTAATTAGAGACCTGTATGAATGGCATCACGAGAGTCACACTGTCTCCTTTTTCAAGTCAGTGAAACTAATCTTTCTGTGAAAAAGCAGAAATTCTTAAACAAGACGAGAAGACCCTTTGGAGCTTAAGACC-AATAAAA-TTTTATG----------CTACTTA-ACACACA----CC-CCGCAATACCAAATTTTTATAGTCTTCAGTTGGGGCAACTACGGAGTAAAAACAACCCTCCAAGATGAGACGGAAT-CTTCCTAAACTAAAAGCCACAGCTTTATGTATCAATAAAATGACATTATTAGACCCAATA-TTTTGATTAACGAACTAAGTTACCCTAGGGATAACAGCGCAATCCACTCTAAGAGTCCTTATCAACGAGTGGGCTTACGACCTCGATGTTGGATCAAGGCATCCT-AGTGGTGCAACCGCTACTAAAGGTTCG-TTTGT-TCAACGATTAAAGCCTTACGTGATCTGA]
E_dilatus_MZ203203              -------------------------------GGCCCAGCCTGCCCAGTGAC-AATTTTAACGGCCGCGGTATCCTAACCGTGC-AAAG-GTAGCGTAATCACCTGTTTCTTAATTAGAGACCTGTATGAATGGCATCACGAGAGTCACACTGTCTCCTTTTTCAAGTCAGTGAAACTAATCTTTCTGTGAAAAAGCAGAAATTCTTAAACAAGACGAGAAGACCCTTTGGAGCTTAAGACC-AATAAAA-TTTTATG-CCC-----ATTACTTA-ACACACA--CCCC-CCGCAATACCAAATTTTAATAGTCTTCAGTTGGGGCAACTACGGAGTAAAAACAACCCTCCAAGATGAGACGGAAT-CTTCCTAAACTAAAAGCCACAGCTTTATGTATCAATAAAATGACATTATTAGACCCAATA-TTTTGATTAACGAACTAAGTTACCCTAGGGATAACAGCGCAATCCACTCTAAGAGTCCTTATCAACGAGTGGGCTTACGACCTCGATGTTGGATCAAGGCATCCT-AGTGGTGCAACCGCTACTAAAGGTTCG-TTTGT-TCAACGATTAAAGCCTTACGTGATCTGA
[E_dilatus_TJD_855               CAAAAACATCACCTCATGATAAATCATAAGAGGCCCAGCCTGCCCAGTGAC-AATTTTAACGGCCGCGGTATCCTAACCGTGC-AAAG-GTAGCGTAATCACCTGTTTCTTAATTAGAGACCTGTATGAATGGCATCACGAGAGTCACACTGTCTCCTTTTTCAAGTCAGTGAAACTAATCTTTCTGTGAAAAAGCAGAAATTCTTAAACAAGACGAGAAGACCCTTTGGAGCTTAAGACC-AATAAAA-TTTTATG-CCC-----ATTACTTA-ACACACAC-CCCC-CCGCAATACCAAATTTTTATAGTCTTCAGTTGGGGCAACTACGGAGTAAAAACAACCCTCCAAGATGAGACGGAAT-CTTCCTAAACTAAAAGCCACAGCTTTATGTATCAATAAAATGACATTATTAGACCCAATA-TTTTGATTAACGAACTAAGTTACCCTAGGGATAACAGCGCAATCCACTCTAAGAGTCCTTATCAACGAGTGGGCTTACGACCTCGATGTTGGATCAAGGCATCCT-AGTGGTGCAACCGCTACTAAAGGTTCG-TTTGT-TCAACGATTAAAGCCTTACGTGATCTGA]
E_dilatus_TJD_857               CAAAAACATCACCTCATGATAAATCATAAGAGGCCCAGCCTGCCCAGTGAC-AATTTTAACGGCCGCGGTATCCTAACCGTGC-AAAG-GTAGCGTAATCACCTGTTTCTTAATTAGAGACCTGTATGAATGGCATCACGAGAGTCACACTGTCTCCTTTTTCAAGTCAGTGAAACTAATCTTTCTGTGAAAAAGCAGAAATTCTTAAACAAGACGAGAAGACCCTTTGGAGCTTAAGACC-AATAAAA-TTTTATG-CCC-----ATTACTTA-ACACACA--CCCC-CCGCAATACCAAATTTTTATAGTCTTCAGTTGGGGCAACTACGGAGTAAAAACAACCCTCCAAGATGAGACGGAAT-CTTCCTAAACTAAAAGCCACAGCTTTATGTATCAATAAAATGACATTATTAGACCCAATA-TTTTGATTAACGAACTAAGTTACCCTAGGGATAACAGCGCAATCCACTCTAAGAGTCCTTATCAACGAGTGGGCTTACGACCTCGATGTTGGATCAAGGCATCCT-AGTGGTGCAACCGCTACTAAAGGTTCG-TTTGT-TCAACGATTAAAGCCTTACGTGATCTGA
[E_dilatus_TJD_854               CAAAAACATCACCTCATGATAAATCATAAGAGGCCCAGCCTGCCCAGTGAC-AATTTTAACGGCCGCGGTATCCTAACCGTGC-AAAG-GTAGCGTAATCACCTGTTTCTTAATTAGAGACCTGTATGAATGGCATCACGAGAGTCACACTGTCTCCTTTTTCAAGTCAGTGAAACTAATCTTTCTGTGAAAAAGCAGAAATTCTTAAACAAGACGAGAAGACCCTTTGGAGCTTAAGACC-AATAAAA-TTTTATG-CCC-----ATTACTTA-ACACACA--CCCA-CCGCAATACCAAATTTTTATAGTCTTCAGTTGGGGCAACTACGGAGTAAAAACAACCCTCCAAGATGAGACGGAAT-CTTCCTAAACTAAAAGCCACAGCTTTATGTATCAATAAAATGACATTATTAGACCCAATA-TTTTGATTAACGAACTAAGTTACCCTAGGGATAACAGCGCAATCCACTCTAAGAGTCCTTATCAACGAGTGGGCTTACGACCTCGATGTTGGATCAAGGCATCCT-AGTGGTGCAACCGCTACTAAAGGTTCG-TTTGT-TCAACGATTAAAGCCTTACGTGATCTGA]
E_dilatus_TJD_853               CAAAAACATCACCTCATGATAAATCATAAGAGGCCCAGCCTGCCCAGTGAC-AATTTTAACGGCCGCGGTATCCTAACCGTGC-AAAG-GTAGCGTAATCACCTGTTTCTTAATTAGAGACCTGTATGAATGGCATCACGAGAGTCACACTGTCTCCTTTTTCAAGTCAGTGAAACTAATCTTTCTGTGAAAAAGCAGAAATTCTTAAACAAGACGAGAAGACCCTTTGGAGCTTAAGACC-AATAAAA-TTTTATG-CCC-----ATTACTTA-ACACACA--CCCA-CCGCAATACCAAATTTTTATAGTCTTCAGTTGGGGCAACTACGGAGTAAAAACAACCCTCCAAGATGAGACGGAAT-CTTCCTAAACTAAAAGCCACAGCTTTATGTATCAATAAAATGACATTATTAGACCCAATA-TTTTGATTAACGAACTAAGTTACCCTAGGGATAACAGCGCAATCCACTCTAAGAGTCCTTATCAACGAGTGGGCTTACGACCTCGATGTTGGATCAAGGCATCCT-AGTGGTGCAACCGCTACTAAAGGTTCG-TTTGT-TCAACGATTAAAGCCTTACGTGATCTGA
[E_dilatus_TJD_856               CAAAAACATCACCTCATGATAAATCATAAGAGGCCCAGCCTGCCCAGTGAC-AATTTTAACGGCCGCGGTATCCTAACCGTGC-AAAG-GTAGCGTAATCACCTGTTTCTTAATTAGAGACCTGTATGAATGGCATCACGAGAGTCACACTGTCTCCTTTTTCAAGTCAGTGAAACTAATCTTTCTGTGAAAAAGCAGAAATTCTTAAACAAGACGAGAAGACCCTTTGGAGCTTAAGACC-AATAAAA-TTTTATG-CCC-----ATTACTTA-ACACACA--CCCA-CCGCAATACCAAATTTTTATAGTCTTCAGTTGGGGCAACTACGGAGTAAAAACAACCCTCCAAGATGAGACGGAAT-CTTCCTAAACTAAAAGCCACAGCTTTATGTATCAATAAAATGACATTATTAGACCCAATA-TTTTGATTAACGAACTAAGTTACCCTAGGGATAACAGCGCAATCCACTCTAAGAGTCCTTATCAACGAGTGGGCTTACGACCTCGATGTTGGATCAAGGCATCCT-AGTGGTGCAACCGCTACTAAAGGTTCG-TTTGT-TCAACGATTAAAGCCTTACGTGATCTGA]
[E_maculabialis_MT872462         ----------------------GACATAAGAGGCCCAGCCTGCCCAGTGAC-AATTTTAACGGCCGCGGTATCCTAACCGTGC-AAAG-GTAGCGTAATCACCTGTTTCTTAATTAGAGACCTGTATGAATGGCACCACGAGAGTCACACTGTCTCCTTTTTCAAGTCAGTGAAACTAATCTTTCTGTGAAAAAGCAGAAATTCTCAAACAAGACGAGAAGACCCTTTGGAGCTTAAGACC-AATAAAA-TTTTATG----------TTATTTA-ACACACA----CC-TCGCAACAC-AAATTTTAGTAGTCTTTAGTTGGGGCAACTGCGGAGTAAAAATAACCCTCCAAGATGAGACGGAAT-TTTCCTAAACTAAAAGCCACAGCTTTATGTATCAATAAAATGACATTATTAGACCCAATA-TTTTGATTAACGAACTAAGTTACCCTAGGGATAACAGCGCAATCCACTCTAAGAGTCCTTATCGACGAGTGGGCTTACGACCTCGATGTTGGATCAAGGCATCCC-AGTGGTGCAACCGCTACTAAAGGTTCG-TTTGT-TCAACGATTAAAGCCTTACATGATCT--]
E_maculabialis_MT872463         ----------------------GACATAAGAGGCCCAGCCTGCCCAGTGAC-AATTTTAACGGCCGCGGTATCCTAACCGTGC-AAAG-GTAGCGTAATCACCTGTTTCTTAATTAGAGACCTGTATGAATGGCACCACGAGAGTCACACTGTCTCCTTTTTCAAGTCAGTGAAACTAATCTTTCTGTGAAAAAGCAGAAATTCTCAAACAAGACGAGAAGACCCTTTGGAGCTTAAGACC-AATAAAA-TTTTATG----------TTATTTA-ACACACA----CC-TCGCAACAC-AAATTTTAGTAGTCTTTAGTTGGGGCAACTGCGGAGTAAAAATAACCCTCCAAGATGAGACGGAAT-TTTCCTAAACTAAAAGCCACAGCTTTATGTATCAATAAAATGACATTATTAGACCCAATA-TTTTGATTAACGAACTAAGTTACCCTAGGGATAACAGCGCAATCCACTCTAAGAGTCCTTATCGACGAGTGGGCTTACGACCTCGATGTTGGATCAAGGCATCCC-AGTGGTGCAACCGCTACTAAAGGTTCG-TTTGT-TCAACGATTAAAGCCTTACATGATCT--
E_maculabialis_JAC_25643        ---AAACATCACCTCATGAA-TCTCATAAGAGGCCCAGCCTGCCCAGTGAC-AATTTTAACGGCCGCGGTATCCTAACCGTGC-AAAG-GTAGCGTAATCACCTGTTTCTTAATTAGAGACCTGTATGAATGGCACCACGAGAGTCACACTGTCTCCTTTTTCAAGTCAGTGAAACTAATCTTTCTGTGAAAAAGCAGAAATTCTCAAACAAGACGAGAAGACCCTTTGGAGCTTAAGACC-AATAAAA-TTTTATG-CCT-----ATTATTTA-ACACACA----CC-TCGCAACAC-AAATTTTAGTAGTCTTTAGTTGGGGCAACTGCGGAGTAAAAATAACCCTCCAAGATGAGACGGAAT-TTTCCTAAACTAAAAGCCACAGCTTTATGTATCAATAAAATGACATTATTAGACCCAATA-TTTTGATTAACGAACTAAGTTACCCTAGGGATAACAGCGCAATCCACTCTAAGAGTCCTTATCGACGAGTGGGCTTACGACCTCGATGTTGGATCAAGGCATCCC-AGTGGTGCAACCGCTACTAAAGGTTCG-TTTGT-TCAACGATTAAAGCCTTACGTGATCT--
E_maculabialis_JAC_25644        ---AAACATCACCTCATGAA-TCTCATAAGAGGCCCAGCCTGCCCAGTGAC-AATTTTAACGGCCGCGGTATCCTAACCGTGC-AAAG-GTAGCGTAATCACCTGTTTCTTAATTAGAGACCTGTATGAATGGCACCACGAGAGTCACACTGTCTCCTTTTTCAAGTCAGTGAAACTAATCTTTCTGTGAAAAAGCAGAAATTCTTAAACAAGACGAGAAGACCCTTTGGAGCTTAAGACC-AATAAAA-TTTTATG-CCC-----ATTATTTT-ATATACA----CC-TCGCAACAC-AAATTTTAGTAGTCTTTAGTTGGGGCAACTACGGAGTAAAAATAACCCTCCAAGATGAGACGGAAT-TTTCCTAAACTAAAAGCCACAGCTTTATGTATCAATAAAATGACATTATTAGACCCAATA-TTTTGATTAACGAACTAAGTTACCCTAGGGATAACAGCGCAATCCACTCTAAGAGTCCTTATCGACGAGTGGGCTTACGACCTCGATGTTGGATCAAGGCATCCC-AGTGGTGCAACCGCTACTAAAGGTTCG-TTTGT-TCAACGATTAAAGCCTTACGTGATCT--
[E_maculabialis_JAC_25646        ---AAACATCACCTCATGAA-TCTCATAAGAGGCCCAGCCTGCCCAGTGAC-AATTTTAACGGCCGCGGTATCCTAACCGTGC-AAAG-GTAGCGTAATCACCTGTTTCTTAATTAGAGACCTGTATGAATGGCACCACGAGAGTCACACTGTCTCCTTTTTCAAGTCAGTGAAACTAATCTTTCTGTGAAAAAGCAGAAATTCTTAAACAAGACGAGAAGACCCTTTGGAGCTTAAGACC-AATAAAA-TTTTATG-CCC-----ATTATTTT-ATATACA----CC-TCGCAACAC-AAATTTTAGTAGTCTTTAGTTGGGGCAACTACGGAGTAAAAATAACCCTCCAAGATGAGACGGAAT-TTTCCTAAACTAAAAGCCACAGCTTTATGTATCAATAAAATGACATTATTAGACCCAATA-TTTTGATTAACGAACTAAGTTACCCTAGGGATAACAGCGCAATCCACTCTAAGAGTCCTTATCGACGAGTGGGCTTACGACCTCGATGTTGGATCAAGGCATCCC-AGTGGTGCAACCGCTACTAAAGGTTCG-TTTGT-TCAACGATTAAAGCCTTACGTGATCT--]
E_maculabialis_JAC_22216        ---CAACATCACCTCATGAA-TCTCATAAGAGGCCCAGCCTGCCCAGTGAC-AATTTTAACGGCCGCGGTATCCTAACCGTGC-AAAG-GTAGCGTAATCACCTGTTTCTTAATTAGAGACCTGTATGAATGGCACCACGAGAGTCACACTGTCTCCTTTTTCAAGTCAGTGAAACTAATCTTTCTGTGAAAAAGCAGAAATTCTTAAACAAGACGAGAAGACCCTTTGGAGCTTAAGACC-AATAAAA-TTTTATG-CCC-----ATTATTTT-ATATACA----CC-TCGCAACAC-AAATTTTAGTAGTCTTTAGTTGGGGCAACTACGGAGTAAAAATAACCCTCCAAGATGAGACGGAAT-TTTCCTAAACTAAAAGCCACAGCTTTATGTATCAATAAAATGACATTATTAGACCCAATA-TTTTGATTAACGAACTAAGTTACCCTAGGGATAACAGCGCAATCCACTCTAAGAGTCCTTATCGACGAGTGGGCTTACGACCTCGATGTTGGATCAAGGCATCCC-AGTGGTGCAACCGCTACTAAAGGTTCG-TTTGT-TCAACGATTAAAGCCTTACGTGAG----
[E_maculabialis_JAC_25645        ----------------------------------CCAGCCTGCCCAGTGAC-AATTTTAACGGCCGCGGTATCCTAACCGTGC-AAAG-GTAGCGTAATCACCTGTTTCTTAATTAGAGACCTGTATGAATGGCACCACGAGAGTCACACTGTCTCCTTTTTCAAGTCAGTGAAACTAATCTTTCTGTGAAAAAGCAGAAATTCTTAAACAAGACGAGAAGACCCTTTGGAGCTTAAGACC-AATAAAA-TTTTATG-CCC-----ATTATTTT-ATATACA----CC-TCGCAACAC-AAATTTTAGTAGTCTTTAGTTGGGGCAACTACGGAGTAAAAATAACCCTCCAAGATGAGACGGAAT-TTTCCTAAACTAAAAGCCACAGCTTTATGTATCAATAAAATGACATTATTAGACCCAATA-TTTTGATTAACGAACTAAGTTACCCTAGGGATAACAGCGCAATCCACTCTAAGAGTCCTTATCGACGAGTGGGCTTACGACCTCGATGTTGGATCAAGGCATCCC-AGTGGTGCAACCGCTACTAAAGGTTCG-TTTGT-TCAACGATTAAAGCCTTACGT-------]
E_maculabialis_MT872460         ----------------------GACATAAGAGGCCCAGCCTGCCCAGTGAC-AATTTTAACGGCCGCGGTATCCTAACCGTGC-AAAG-GTAGCGTAATCACCTGTTTCTTAATTAGAGACCTGTATGAATGGCACCACGAGAGTCACACTGTCTCCTTTTTCAAGTCAGTGAAACTAATCTTTCTGTGAAAAAGCAGAAATTCTTAAACAAGACGAGAAGACCCTTTGGAGCTTAAGACC-AATAAAA-TTTTATG----------TTATTTT-ATATACA----CC-TCGCAACAC-AAATTTTAGTAGTCTTTAGTTGGGGCAACTACGGAGTAAAAATAACCCTCCAAGATGAGACGGAAT-TTTCCTAAACTAAAAGCCACAGCTTTATGTATCAATAAAATGACATTATTAGACCCAATA-TTTTGATTAACGAACTAAGTTACCCTAGGGATAACAGCGCAATCCACTCTAAGAGTCCTTATCGACGAGTGGGCTTACGACCTCGATGTTGGATCAAGGCATCCC-AGTGGTGCAACCGCTACTAAAGGTTCG-TTTGT-TCAACGATTAAAGCCTTACATGATC---
[E_maculabialis_MT872461         ----------------------GACATAAGAGGCCCAGCCTGCCCAGTGAC-AATTTTAACGGCCGCGGTATCCTAACCGTGC-AAAG-GTAGCGTAATCACCTGTTTCTTAATTAGAGACCTGTATGAATGGCACCACGAGAGTCACACTGTCTCCTTTTTCAAGTCAGTGAAACTAATCTTTCTGTGAAAAAGCAGAAATTCTTAAACAAGACGAGAAGACCCTTTGGAGCTTAAGACC-AATAAAA-TTTTATG----------TTATTTT-ATATACA----CC-TCGCAACAC-AAATTTTAGTAGTCTTTAGTTGGGGCAACTACGGAGTAAAAATAACCCTCCAAGATGAGACGGAAT-TTTCCTAAACTAAAAGCCACAGCTTTATGTATCAATAAAATGACATTATTAGACCCAATA-TTTTGATTAACGAACTAAGTTACCCTAGGGATAACAGCGCAATCCACTCTAAGAGTCCTTATCGACGAGTGGGCTTACGACCTCGATGTTGGATCAAGGCATCCC-AGTGGTGCAACCGCTACTAAAGGTTCG-TTTGT-TCAACGATTAAAGCCTTACATGAT----]
E_maculabialis_MT872466         ----------------------GACATAAGAGGCCCAGCCTGCCCAGTGAC-AATTTTAACGGCCGCGGTATCCTAACCGTGC-AAAG-GTAGCGTAATCACCTGTTTCTTAATTAGAGACCTGTATGAATGGCACCACGAGAGTCACACTGTCTCCTTTTTCAAGTCAGTGAAACTAATCTTTCTGTGAAAAAGCAGAAATTCTTAAACAAGACGAGAAGACCCTTTGGAGCTTAAGACC-AATAAAA-TTTTATG----------CTATTTT-ATATACA----CC-TCGCAACAC-AAATTTTAATAGTCTTTAGTTGGGGCAACTACGGAGTAAAAACAACCCTCCAAGATGAGACGGAAT-TTTCCTAAACTAAAAGCCACAGCTTTATGTATCAATAAAATGACATTATTAGACCCAATA-TTTTGATTAACGAACTAAGTTACCCTAGGGATAACAGCGCAATCCACTCTAAGAGTCCTTATCGACGAGTGGGCTTACGACCTCGATGTTGGATCAAGGCATCCC-AGTGGTGCAACCGCTACTAAAGGTTCG-TTTGT-TCAACGATTAAAGCCTTACGTGAT----
E_maculabialis_MT872464         ----------------------GACATAAGAGGCCCAGCCTGCCCAGTGAC-AATTTTAACGGCCGCGGTATCCTAACCGTGC-AAAG-GTAGCGTAATCACCTGTTTCTTAATTAGAGACCTGTATGAATGGCACCACGAGAGTCACACTGTCTCCTTTTTCAAGTCAGTGAAACTAATCTTTCTGTGAAAAAGCAGAAATTCTTAAACAAGACGAGAAGACCCTTTGGAGCTTAAGACC-AATAAAA-TTTTATG----------CTATTTT-ATATACA----CC-TCGCAACAC-AAATTTTAATAGTCTTTAGTTGGGGCAACTACGGAGTAAAAACAACCCTCCAAGATGAGACGGAAT-TTTCCTAAACTAAAAGCCACAGCTTTATGTATCAATAAAATGACATTATTAGACCCAATA-TTTTGATTAACGAACTAAGTTACCCTAGGGATAACAGCGCAATCCACTCTAAGAGTCCTTATCGACGAGTGGGCTTACGACCTCGATGTTGGATCAAGGCATCCC-AGTGGTGCAACCGCTACTAAAGGTTCG-TTTGT-TCAACGATTAAAGCCTTACATGAT----
[E_maculabialis_MT872465         ----------------------GACATAAGAGGCCCAGCCTGCCCAGTGAC-AATTTTAACGGCCGCGGTATCCTAACCGTGC-AAAG-GTAGCGTAATCACCTGTTTCTTAATTAGAGACCTGTATGAATGGCACCACGAGAGTCACACTGTCTCCTTTTTCAAGTCAGTGAAACTAATCTTTCTGTGAAAAAGCAGAAATTCTTAAACAAGACGAGAAGACCCTTTGGAGCTTAAGACC-AATAAAA-TTTTATG----------CTATTTT-ATATACA----CC-TCGCAACAC-AAATTTTAATAGTCTTTAGTTGGGGCAACTACGGAGTAAAAACAACCCTCCAAGATGAGACGGAAT-TTTCCTAAACTAAAAGCCACAGCTTTATGTATCAATAAAATGACATTATTAGACCCAATA-TTTTGATTAACGAACTAAGTTACCCTAGGGATAACAGCGCAATCCACTCTAAGAGTCCTTATCGACGAGTGGGCTTACGACCTCGATGTTGGATCAAGGCATCCC-AGTGGTGCAACCGCTACTAAAGGTTCG-TTTGT-TCAACGATTAAAGCCTTACATGAT----]
[E_syristes_MG857070             ----AACATCACCTCATGA-----CATAAGAGGCCCAGCCTGCCCAGTGAC-AATTTTAACGGCCGCGGTATCCTAACCGTGC-AAAG-GTAGCGTAATCACTTGTTTCTTAATTAGAGACCTGTATGAATGGCATCACGAGAGTCACACTGTCTCCTTTTTCAAGTCAGTGAAACTAATCTTTCTGTGAAAAAGCAGAAATTTTTAAACAAGACGAGAAGACCCTTTGGAGCTTAAGACC-TATAAAA-TTTTATG----------TTACTCA-ACATATA----CC-TTGCAATAC-AAATTTTAACAGTCTTTAGTTGGGGCAACTACGGAGTAAAAATAACCCTCCAAGATGAAACGGAAT-TTTCCTAAACTAAAAGTCACAGCTTTATGTATCAACAAAATGACATTATTAGACCCAATA-TTTTGATTAACGAACCAAGTTACCCTAGGGATAACAGCGCAATCCACTCTAAGAGTCCCTATCGACGAGTGGGCTTACGACCTCGATGTTGGATCAAGGCATCCC-AGTGGTGCAACCGCTACTAAAGGTTCG-TTTGT-TCAACGATTAAAGCCTTACGTGATCTGA]
E_syristes_TJD_772              ---AAACATCACCTCATGAA-CTTCATAAGAGGCCCAGCCTGCCCAGTGAC-AATTTTAACGGCCGCGGTATCCTAACCGTGCAAAAG-GTAGCGTAATCACTTGTTTCTTAATTAGAGACCTGTATGAATGGCATCACGAGAGTCACACTGTCTCCTTTTTCAAGTCAGTGAAACTAATCTTTCTGTGAAAAAGCAGAAATTTTTAAACAAGACGAGAAGACCCTTTGGAGCTTAAGACC-TATAAAA-TTTTATG-C-C-----ATTACTCA-ACATATA----CC-TTGCAATAC-AAATTTTAACAGTCTTTAGTTGGGGCAACTACGGAGTAAAAATAACCCTCCAAGATGAAACGGAAT-TTTCCTAAACTAAAAGTCACAGCTTTATGTATCAACAAAATGACATTATTAGACCCAATA-TTTTGATTAACGAACCAAGTTACCCTAGGGATAACAGCGCAATCCACTCTAAGAGTCCCTATCGACGAGTGGGCTTACGACCTCGATGTTGGATCAAGGCATCCC-AGTGGTGCAACCGCTACTAAAGGTTCG-TTTGT-TCAACGATTAAAGCCTTACGTGATCTG-
[E_syristes_ANMO_1067            --AAAACATCACCTCATGAA-CTCCATAAGAGGCCCAGCCTGCCCAGTGAC-AATTTTAACGGCCGCGGTATCCTAACCGTGC-AAAG-GTAGCGTAATCACTTGTTTCTTAATTAGAGACCTGTATGAATGGCATCACGAGAGTCACACTGTCTCCTTTTTCAAGTCAGTGAAACTAATCTTTCTGTGAAAAAGCAGAAATTTTTAAACAAGACGAGAAGACCCTTTGGAGCTTAAGACC-AATAAAA-TTTTATG-CTC------TTACTTA-ACATACA----CC-TTGCAATACCAAATTTTAACAGTCTTTAGTTGGGGCAACTACGGAGTAAAAATGACCCTCCAAGATGAAACGGAAT-TTTCCTAAACTAAAAGCCACAGCTTTATGTATCAATAAAATGACATTATTAGACCCAATA-TTTTGATTAACGAACTAAGTTACCCTAGGGATAACAGCGCAATCCACTCTAAGAGTCCCTATCGACGAGTGGGCTTACGACCTCGATGTTGGATCAAGGCATCCC-AGTGGTGCAACCGCTACTAAAGGTTCG-TTTGT-TCAACGATTAAAGCCTTACGTGATCTGA]
[E_syristes_ANMO_1066            --AAAACATCACCTCATGAA-CTCCATAAGAGGCCCAGCCTGCCCAGTGAC-AATTTTAACGGCCGCGGTATCCTAACCGTGC-AAAG-GTAGCGTAATCACTTGTTTCTTAATTAGAGACCTGTATGAATGGCATCACGAGAGTCACACTGTCTCCTTTTTCAAGTCAGTGAAACTAATCTTTCTGTGAAAAAGCAGAAATTTTTAAACAAGACGAGAAGACCCTTTGGAGCTTAAGACC-AATAAAA-TTTTATG-CTC------TTACTTA-ACATACA----CC-TTGCAATACCAAATTTTAACAGTCTTTAGTTGGGGCAACTACGGAGTAAAAATGACCCTCCAAGATGAAACGGAAT-TTTCCTAAACTAAAAGCCACAGCTTTATGTATCAATAAAATGACATTATTAGACCCAATA-TTTTGATTAACGAACTAAGTTACCCTAGGGATAACAGCGCAATCCACTCTAAGAGTCCCTATCGACGAGTGGGCTTACGACCTCGATGTTGGATCAAGGCATCCC-AGTGGTGCAACCGCTACTAAAGGTTCG-TTTGT-TCAACGATTAAAGCCTTACGTGATCTGA]
E_syristes_MG857073             ----AACATCACCTCATGA-----CATAAGAGGCCCAGCCTGCCCAGTGAC-AATTTTAACGGCCGCGGTATCCTAACCGTGC-AAAG-GTAGCGTAATCACTTGTTTCTTAATTAGAGACCTGTATGAATGGCATCACGAGAGTCACACTGTCTCCTTTTTCAAGTCAGTGAAACTAATCTTTCTGTGAAAAAGCAGAAATTTTTAAACAAGACGAGAAGACCCTTTGGAGCTTAAGACC-AATAAAA-TTTTATG----------TTACTTA-ACATACA----CC-TTGCAATACCAAATTTTAACAGTCTTTAGTTGGGGCAACTACGGAGTAAAAATGACCCTCCAAGATGAAACGGAAT-TTTCCTAAACTAAAAGCCACAGCTTTATGTATCAATAAAATGACATTATTAGACCCAATA-TTTTGATTAACGAACTAAGTTACCCTAGGGATAACAGCGCAATCCACTCTAAGAGTCCCTATCGACGAGTGGGCTTACGACCTCGATGTTGGATCAAGGCATCCC-AGTAGTGCAACCGCTACTAAAGGTTCG-TTTGT-TCAACGATTAAAGCCTTACATGAT----
[E_syristes_MT872467             -----------------GA-----CATAAGAGGCCCAGCCTGCCCAGTGAC-AATTTTAACGGCCGCGGTATCCTAACCGTGC-AAAG-GTAGCGTAATCACTTGTTTCTTAATTAGAGACCTGTATGAATGGCATCACGAGAGTCACACTGTCTCCTTTTTCAAGTCAGTGAAACTAATCTTTCTGTGAAAAAGCAGAAATTTTTAAACAAGACGAGAAGACCCTTTGGAGCTTAAGACC-AATAAAA-TTTTATG----------TTACTTA-ACATACA----CC-TTGCAATACCAAATTTTAACAGTCTTTAGTTGGGGCAACTACGGAGTAAAAATGACCCTCCAAGATGAAACGGAAT-TTTCCTAAACTAAAAGCCACAGCTTTATGTATCAATAAAATGACATTATTAGACCCAATA-TTTTGATTAACGAACTAAGTTACCCTAGGGATAACAGCGCAATCCACTCTAAGAGTCCCTATCGACGAGTGGGCTTACGACCTCGATGTTGGATCAAGGCATCCC-AGTAGTGCAACCGCTACTAAAGGTTCG-TTTGT-TCAACGATTAAAGCCTTACATGAT----]
[E_syristes_MT872427             ------------------------------------AGCCTGCCCAGTGAC-AATTTTAACGGCCGCGGTATCCTAACCGTGC-AAAG-GTAGCGTAATCACTTGTTTCTTAATTAGAGACCTGTATGAATGGCATCACGAGAGTCACACTGTCTCCTTTTTCAAGTCAGTGAAACTAATCTTTCTGTGAAAAAGCAGAAATTTTTAAACAAGACGAGAAGACCCTTTGGAGCTTAAGACC-AATAAAA-TTTTATG-CTC------TTACTTA-ACATACA----CC-TTGCAATACCAAATTTTAACAGTCTTTAGTTGGGGCAACTACGGAGTAAAAATGACCCTCCAAGATGAAACGGAAT-TTTCCTAAACTAAAAGCCACAGCTTTATGTATCAATAAAATGACATTATTAGACCCAATA-TTTTGATTAACGAACTAAGTTACCCTAGGGATAACAGCGCAATCCACTCTAAGAGTCCCTATCGACGAGTGGGCTTACGACCTCGATGTTGGATCAAGGCATCCC-AGTGGTGCAACCGCTACTAAAGGTTCG-TTTGT-TCAACGATTAAAGCCTTACGTGATC---]
[E_syristes_JAC_21385            ---AAACATCACCTCATGAA-CTCCATAAGAGGCCCAGCCTGCCCAGTGAC-AATTTTAACGGCCGCGGTATCCTAACCGTGC-AAAG-GTAGCGTAATCACTTGTTTCTTAATTAGAGACCTGTATGAATGGCATCACGAGAGTCACACTGTCTCCTTTTTCAAGTCAGTGAAACTAATCTTTCTGTGAAAAAGCAGAAATTTTTAAACAAGACGAGAAGACCCTTTGGAGCTTAAGACC-AATAAAA-TTTTATG-CTC------TTACTTA-ACATACA----CC-TTGCAATACCAAATTTTAACAGTCTTTAGTTGGGGCAACTACGGAGTAAAAATGACCCTCCAAGATGAAACGGAAT-TTTCCTAAACTAAAAGCCACAGCTTTATGTATCAATAAAATGACATTATTAGACCCAATA-TTTTGATTAACGAACTAAGTTACCCTAGGGATAACAGCGCAATCCACTCTAAGAGTCCCTATCGACGAGTGGGCTTACGACCTCGATGTTGGATCAAGGCATCCC-AGTGGTGCAACCGCTACTAAAGGTTCG-TTTGT-TCAACGATTAAAGCCTTACGTGATCTGA]
E_syristes_JJW_909              --GAAACATCACCTCATGAA-CTCCATAAGAGGCCCAGCCTGCCCAGTGAC-AATTTTAACGGCCGCGGTATCCTAACCGTGC-AAAG-GTAGCGTAATCACTTGTTTCTTAATTAGAGACCTGTATGAATGGCATCACGAGAGTCACACTGTCTCCTTTTTCAAGTCAGTGAAACTAATCTTTCTGTGAAAAAGCAGAAATTTTTAAACAAGACGAGAAGACCCTTTGGAGCTTAAGACC-AATAAAA-TTTTATG-CTC------TTACTTA-ACATACA----CC-TTGCAATACCAAATTTTAACAGTCTTTAGTTGGGGCAACTACGGAGTAAAAATGACCCTCCAAGATGAAACGGAAT-TTTCCTAAACTAAAAGCCACAGCTTTATGTATCAATAAAATGACATTATTAGACCCAATA-TTTTGATTAACGAACTAAGTTACCCTAGGGATAACAGCGCAATCCACTCTAAGAGTCCCTATCGACGAGTGGGCTTACGACCTCGATGTTGGATCAAGGCATCCC-AGTGGTGCAACCGCTACTAAAGGTTCG-TTTGT-TCAACGATTAAAGCCTTACGTGATCTGA
[E_syristes_MZ203204             -------------------------------GGCCCAGCCTGCCCAGTGAC-AATTTTAACGGCCGCGGTATCCTAACCGTGC-AAAG-GTAGCGTAATCACTTGTTTCTTAATTAGAGACCTGTATGAATGGCATCACGAGAGTCACACTGTCTCCTTTTTCAAGTCAGTGAAACTAATCTTTCTGTGAAAAAGCAGAAATTTTTAAACAAGACGAGAAGACCCTTTGGAGCTTAAGACC-AATAAAA-TTTTATG-CTC------TTACTTA-ACATACA----CC-TTGCAATACCAAATTTTAACAGTCTTTAGTTGGGGCAACTACGGAGTAAAAATGACCCTCCAAGATGAAACGGAAT-TTTCCTAAACTAAAAGCCACAGCTTTATGTATCAATAAAATGACATTATTAGACCCAATA-TTTTGATTAACGAACTAAGTTACCCTAGGGATAACAGCGCAATCCACTCTAAGAGTCCCTATCGACGAGTGGGCTTACGACCTCGATGTTGGATCAAGGCATCCC-AGTGGTGCAACCGCTACTAAAGGTTCG-TTTGT-TCAACGATTAAAGCCTTACGTGATCTGA]
[E_syristes_ANMO_1960            ----AACATCACCTCATGAA-TCTCATAAGAGGCCCAGCCTGCCCAGTGAC-AATTTTAACGGCCGCGGTATCCTAACCGTGC-AAAG-GTAGCGTAATCACTTGTTTCTTAATTAGAGACCTGTATGAACGGCATCACGAGAGTCACACTGTCTCCTTTTTCAAGTCAGTGAAACTAATCTTTCTGTGAAAAAGCAGAAATTTTTAAACAAGACGAGAAGACCCTTTGGAGCTTAAGACC-AATAAAA-TTTTATG-CTC------TTACTCA-GTACACA----CC-TTGCATTACTAAATTTTAACAGTCTTTAGTTGGGGCAACTACGGAGTAAAAATAACCCTCCAAGATGAAACGGAAT-CTTCCTAAACTAAAAGCCACAGCTTTATGTATCAATAAAATGACATTATTAGACCCAATA-ATTTGATTAACGAACTAAGTTACCCTAGGGATAACAGCGCAATCCACTCTAAGAGTCCCTATCGACGAGTGGGCTTACGACCTCGATGTTGGATCAAGGCATCCC-AGTGGTGCAACCGCTACTAAAGGTTCG-TTTGT-TCAACGATTAAAGCCTTACGTGAT----]
E_syristes_ANMO_1992            -AAAAACATCACCTCATGAA-TCTCATAAGAGGCCCAGCCTGCCCAGTGAC-AATTTTAACGGCCGCGGTATCCTAACCGTGC-AAAG-GTAGCGTAATCACTTGTTTCTTAATTAGAGACCTGTATGAACGGCATCACGAGAGTCACACTGTCTCCTTTTTCAAGTCAGTGAAACTAATCTTTCTGTGAAAAAGCAGAAATTTTTAAACAAGACGAGAAGACCCTTTGGAGCTTAAGACC-AATAAAA-TTTTATG-CTC------TTACTCA-GTACACA----CC-TTGCATTACTAAATTTTAACAGTCTTTAGTTGGGGCAACTACGGAGTAAAAATAACCCTCCAAGATGAAACGGAAT-CTTCCTAAACTAAAAGCCACAGCTTTATGTATCAATAAAATGACATTATTAGACCCAATA-ATTTGATTAACGAACTAAGTTACCCTAGGGATAACAGCGCAATCCACTCTAAGAGTCCCTATCGACGAGTGGGCTTACGACCTCGATGTTGGATCAAGGCATCCC-AGTGGTGCAACCGCTACTAAAGGTTCG-TTTGT-TCAACGATTAAAGCCTTACGTGATCTGA
E_syristes_MG857072             ----AACATCACCTCATGA-----CATAAGAGGCCCAGCCTGCCCAGTGAC-AATTTTAACGGCCGCGGTATCCTAACCGTGC-AAAG-GTAGCGTAATCACTTGTTTCTTAATTAGAGACCTGTATGAACGGCATCACGAGAGTCACACTGTCTCCTTTTTCAAGTCAGTGAAACTAATCTTTCTGTGAAAAAGCAGAAATTTTTAAACAAGACGAGAAGACCCTTTGGAGCTTAAGACC-AATAAAA-TTTTATG----------TTACTCA-ATATACA----CC-TTGCATTAC-AAATTTTAGTAGTCTTTAGTTGGGGCAACTACGGAGTAAAAATAACCCTCCAAGATGAGACGGAAT-TTTCCTAAACTAAAAGCCACAGCTTTATGTATCAATAAAATGACATTATTAGACCCAATA-ATTTGATTAACGAACTAAGTTACCCTAGGGATAACAGCGCAATCCACTCTAAGAGTCCCTATCGACGAGTGGGCTTACGACCTCGATGTTGGATCAAGGCATCCC-AGTGGTGCAACCGCTACTAAAGGTTCG-TTTGT-TCAACGATTAAAGCCTTACGTGATCTGA
E_syristes_MT872470             -----------------GA-----CATAAGAGGCCCAGCCTGCCCAGTGAC-AATTTTAACGGCCGCGGTATCCTAACCGTGC-AAAG-GTAGCGTAATCACTTGTTTCTTAATTAGAGACCTGTATGAACGGCATCACGAGAGTCACACTGTCTCCTTTTTCAAGTCAGTGAAACTAATCTTTCTGTGAAAAAGCAGAAATTTTTAAACAAGACGAGAAGACCCTTTGGAGCTTAAGACC-AATAAAA-TTTTATG----------TTACTCA-ATATACA----CC-TTGCATTAC-AAATTTTAGTAGTCTTTAGTTGGGGCAACTACGGAGTAAAAATAACCCTCCAAGATGAGACGGAAT-TTTCCTAAACTAAAAGCCACAGCTTTATGTATCAATAAAATGACATTATTAGACCCAATA-ATTTGATTAACGAACTAAGTTACCCTAGGGATAACAGCGCAATCCACTCTAAGAGTCCCTATCGACGAGTGGGCTTACGACCTCGATGTTGGATCAAGGCATCCC-AGTGGTGCAACCGCTACTAAAGGTTCG-TTTGT-TCAACGATTAAAGCCTTACATGATCT--
[E_syristes_JAC_25703            --------TCACCTCATGAA-TCTCATAAGAGGCCCAGCCTGCCCAGTGAC-AATTTTAACGGCCGCGGTATCCTAACCGTGC-AAAG-GTAGCGTAATCACTTGTTTCTTAATTAGAGACCTGTATGAACGGCATCACGAGAGTCACACTGTCTCCTTTTTCAAGTCAGTGAAACTAATCTTTCTGTGAAAAAGCAGAAATTTTTAAACAAGACGAGAAGACCCTTTGGAGCTTAAGACC-AATAAAA-TTTTATG-CTC------TTACTCA-ATATATA----CC-TTGCGTTACTAAATTTTAATAGTCTTTAGTTGGGGCAACTACGGAGTAAAAATAACCCTCCAAGATGAAACGGAAT-TTTCCTAAACTAAAAGCCACAGCTTTATGTATCAATAAAATGACATTATTAGACCCAATA-ATTTGATTAACGAACTAAGTTACCCTAGGGATAACAGCGCAATCCACTCTAAGAGTCCCTATCGACGAGTGGGCTTACGACCTCGATGTTGGATCAAGGCATCCC-AGTGGTGCAACCGCTACTAAAGGTTCG-TTTGT-TCAACGATTAAAGCCTTACGTGA-----]
[E_syristes_JAC_25701            --AAAACATCACCTCATGAA-TCTCATAAGAGGCCCAGCCTGCCCAGTGAC-AATTTTAACGGCCGCGGTATCCTAACCGTGC-AAAG-GTAGCGTAATCACTTGTTTCTTAATTAGAGACCTGTATGAACGGCATCACGAGAGTCACACTGTCTCCTTTTTCAAGTCAGTGAAACTAATCTTTCTGTGAAAAAGCAGAAATTTTTAAACAAGACGAGAAGACCCTTTGGAGCTTAAGACC-AATAAAA-TTTTATG-CTC------TTACTCA-ATATATA----CC-TTGCGTTACTAAATTTTAATAGTCTTTAGTTGGGGCAACTACGGAGTAAAAATAACCCTCCAAGATGAAACGGAAT-TTTCCTAAACTAAAAGCCACAGCTTTATGTATCAATAAAATGACATTATTAGACCCAATA-ATTTGATTAACGAACTAAGTTACCCTAGGGATAACAGCGCAATCCACTCTAAGAGTCCCTATCGACGAGTGGGCTTACGACCTCGATGTTGGATCAAGGCATCCC-AGTGGTGCAACCGCTACTAAAGGTTCG-TTTGT-TCAACGATTAAAGCCTTACGTGAT----]
[E_syristes_JAC_25700            --AAAACATCACCTCATGAA-TCTCATAAGAGGCCCAGCCTGCCCAGTGAC-AATTTTAACGGCCGCGGTATCCTAACCGTGC-AAAG-GTAGCGTAATCACTTGTTTCTTAATTAGAGACCTGTATGAACGGCATCACGAGAGTCACACTGTCTCCTTTTTCAAGTCAGTGAAACTAATCTTTCTGTGAAAAAGCAGAAATTTTTAAACAAGACGAGAAGACCCTTTGGAGCTTAAGACC-AATAAAA-TTTTATG-CTC------TTACTCA-ATATATA----CC-TTGCGTTACTAAATTTTAATAGTCTTTAGTTGGGGCAACTACGGAGTAAAAATAACCCTCCAAGATGAAACGGAAT-TTTCCTAAACTAAAAGCCACAGCTTTATGTATCAATAAAATGACATTATTAGACCCAATA-ATTTGATTAACGAACTAAGTTACCCTAGGGATAACAGCGCAATCCACTCTAAGAGTCCCTATCGACGAGTGGGCTTACGACCTCGATGTTGGATCAAGGCATCCC-AGTGGTGCAACCGCTACTAAAGGTTCG-TTTGT-TCAACGATTAAAGCCTTACGTGAT----]
E_syristes_JAC_25702            --AAAACATCACCTCATGAA-TCTCATAAGAGGCCCAGCCTGCCCAGTGAC-AATTTTAACGGCCGCGGTATCCTAACCGTGC-AAAG-GTAGCGTAATCACTTGTTTCTTAATTAGAGACCTGTATGAACGGCATCACGAGAGTCACACTGTCTCCTTTTTCAAGTCAGTGAAACTAATCTTTCTGTGAAAAAGCAGAAATTTTTAAACAAGACGAGAAGACCCTTTGGAGCTTAAGACC-AATAAAA-TTTTATG-CTC------TTACTCA-ATATATA----CC-TTGCGTTACTAAATTTTAATAGTCTTTAGTTGGGGCAACTACGGAGTAAAAATAACCCTCCAAGATGAAACGGAAT-TTTCCTAAACTAAAAGCCACAGCTTTATGTATCAATAAAATGACATTATTAGACCCAATA-ATTTGATTAACGAACTAAGTTACCCTAGGGATAACAGCGCAATCCACTCTAAGAGTCCCTATCGACGAGTGGGCTTACGACCTCGATGTTGGATCAAGGCATCCC-AGTGGTGCAACCGCTACTAAAGGTTCG-TTTGT-TCAACGATTAAAGCCTTACGTGAT----
E_syristes_ANMO_2992            ----AACATCACCTCATGAA-TCTCATAAGAGGCCCAGCCTGCCCAGTGAC-AATTTTAACGGCCGCGGTATCCTAACCGTGC-AAAG-GTAGCGTAATCACTTGTTTCTTAATTAGAGACCTGTATGAACGGCATCACGAGAGTCACACTGTCTCCTTTTTCAAATCAGTGAAACTAATCTTTCTGTGAAAAAGCAGAAATTTTTAAACAAGACGAGAAGACCCTTTGGAGCTTAAGACC-AATAAAA-TTTTATG-CTC------TTACTCG-ATATATA----CC-TTGCGTTACTAAATTTTAATAGTCTTTAGTTGGGGCAACTACGGAGTAAAAATAACCCTCCAAGATGAAACGGAAT-TTTCCTAAACTAAAAGCCACAGCTTTATGTATCAATAAAATGACATTATTAGACCCAATA-ATTTGATTAACGAACTAAGTTACCCTAGGGATAACAGCGCAATCCACTCTAAGAGTCCCTATCGACGAGTGGGCTTACGACCTCGATGTTGGATCAAGGCATCCC-AGTGGTGCAACCGCTACTAAAGGTTCG-TTTGT-TCAACGATTAAAGCCTTACGTGAT----
E_syristes_ANMO_2999            ----AACATCACCTCATGAA-TCTCATAAGAGGCCCAGCCTGCCCAGTGAC-AATTTTAACGGCCGCGGTATCCTAACCGTGC-AAAG-GTAGCGTAATCACTTGTTTCTTAATTAGAGACCTGTATGAACGGCATCACGAGAGTCACACTGTCTCCTTTTTCAAGTCAGTGAAACTAATCTTTCTGTGAAAAAGCAGAAATTTTTAAACAAGACGAGAAGACCCTTTGGAGCTTAAGACC-AATAAAA-TTTTATG-CTC------TTACTCG-ATATATA----CC-TTGCGTTACTAAATTTTAATAGTCTTTAGTTGGGGCAACTACGGAGTAAAAATAACCCTCCAAGATGAAACGGAAT-TTTCCTAAACTAAAAGCCACAGCTTTATGTATCAATAAAATGACATTATTAGACCCAATA-ATTTGATTAACGAACTAAGTTACCCTAGGGATAACAGCGCAATCCACTCTAAGAGTCCCTATCGACGAGTGGGCTTACGACCTCGATGTTGGATCAAGGCATCCC-AGTGGTGCAACCGCTACTAAAGGTTCG-TTTGT-TCAACGATTAAAGCCTTACGTGATCT--
[E_syristes_MT872471             ---------------------------------------------------------------------------------------G-GTAGCGTAATCACTTGTTTCTTAATTAGAGACCTGTATGAACGGCATCACGAGAGTCACACTGTCTCCTTTTTCAAGTCAGTGAAACTAATCTTTCTGTGAAAAAGCAGAAATTTTTAAACAAGACGAGAAGACCCTTTGGAGCTTAAGACC-AATAAAA-TTTTATG----------TTACTCG-ATATATA----CC-TTGCGTTACTAAATTTTAATAGTCTTTAGTTGGGGCAACTACGGAGTAAAAATAACCCTCCAAGATGAAACGGAAT-TTTCCTAAACTAAAAGCCACAGCTTTATGTATCAATAAAATGACATTATTAGACCCAATA-ATTTGATTAACGAACTAAGTTACCCTAGGGATAACAGCGCAATCCACTCTAAGAGTCCCTATCGACGAGTGGGCTTACGACCTCGATGTTGGATCAAGGCATCCC-AGTGGTGCAACCGCTACTAAAGGTTCG-TTTGT-TCAACGATTAAAGCCTTACGTGATCT--]
[E_syristes_MG857071             ---------------------------------------------------------------------------------------G-GTAGCGTAATCACTTGTTTCTTAATTAGAGACCTGTATGAACGGCATCACGAGAGTCACACTGTCTCCTTTTTCAAGTCAGTGAAACTAATCTTTCTGTGAAAAAGCAGAAATTTTTAAACAAGACGAGAAGACCCTTTGGAGCTTAAGACC-AATAAAA-TTTTATG----------TTACTCG-ATATATA----CC-TTGCGTTACTAAATTTTAATAGTCTTTAGTTGGGGCAACTACGGAGTAAAAATAACCCTCCAAGATGAAACGGAAT-TTTCCTAAACTAAAAGCCACAGCTTTATGTATCAATAAAATGACATTATTAGACCCAATA-ATTTGATTAACGAACTAAGTTACCCTAGGGATAACAGCGCAATCCACTCTAAGAGTCCCTATCGACGAGTGGGCTTACGACCTCGATGTTGGATCAAGGCATCCC-AGTGGTGCAACCGCTACTAAAGGTTCG-TTTGT-TCAACGATTAAAGCCTTACATGATCTGT]
E_syristes_MT872472             ---------------------------------------------------------------------------------------G-GTAGCGTAATCACTTGTTTCTTAATTAGAGACCTGTATGAACGGCATCACGAGAGTCACACTGTCTCCTTTTTCAAGTCAGTGAAACTAATCTTTCTGTGAAAAAGCAGAAATTTTTAAACAAGACGAGAAGACCCTTTGGAGCTTAAGACC-AATAAAA-TTTTATG----------TTACTCG-ATATATA----CC-TTGCGTTACTAAATTTTAATAGTCTTTAGTTGGGGCAACTACGGAGTAAAAATAACCCTCCAAGATGAAACGGAAT-TTTCCTAAACTAAAAGCCACAGCTTTATGTATCAATAAAATGACATTATTAGACCCAATA-ATTTGATTAACGAACTAAGTTACCCTAGGGATAACAGCGCAATCCACTCTAAGAGTCCCTATCGACGAGTGGGCTTACGACCTCGATGTTGGATCAAGGCATCCC-AGTGGTGCAACCGCTACTAAAGGTTCG-TTTGT-TCAACGATTAAAGCCTTACATGATCT--
E_nitidus_MG857030              ----AACATCACCTCATGA-----CATAAGAGGCCAGGCCTGCCCAGTGAT-AATTTTAACGGCCGCGGTATCCTAACCGTGC-AAAG-GTAGCGTAATCACCTGTTTCTTAATTAGAGACCTGTATGAATGGCATCACGAGAGTCACACTGTCTCCTCTTTCAAGTCAGTGAAACTAATCTTTCTGTGAAAAAGCAGAAATTCTTAAACAAGACGAGAAGACCCTTTGGAGCTTAAGACC-AATAAAA-TTT-ATG----------CTACTTT-ACACACA----CC-CCGCAATA-TAAATTTTAATAGTCTTCAGTTGGGGCAACTACGGAGTAAAAATAACCCTCCAAGATG-AACGGAAT-TTTCCTAAACTAAAAGCCACAGCTTTACGTATCAACAAAATGACATTATTAGACCCAAT-AATTTGATTAACGAACTAAGTTACCCTAGGGATAACAGCGCAATCCACCCTAAGAGTCCCTATCGACGAGTGGGCTTACGACCTCGATGTTGGATCAAGGCATCCC-AGTGGTGCAACCGCTACTAAAGGTTCG-TTTGT-TCAACGATTAAAGCCTTACATGAT----
[E_nitidus_UOGV_161              ---AAACATCACCTCATGAATACTCATAAGAGGCCAGGCCTGCCCAGTGAT-AATTTTAACGGCCGCGGTATCCTAACCGTGC-AAAG-GTAGCGTAATCACCTGTTTCTTAATTAGAGACCTGTATGAATGGCATCACGAGAGTCACACTGTCTCCTCTTTCAAGTCAGTGAAACTAATCTTTCTGTGAAAAAGCAGAAATTCTTAAACAAGACGAGAAGACCCTTTGGAGCTTAAGACC-AATAAAA-TTT-ATGCCTC------CTACTTT-ACACACA--CCAC-CCGCAATA-TAAATTTTAATAGTCTTCAGTTGGGGCAACTACGGAGTAAAAATAACCCTCCAAGATG-AACGGAAT-TTTCCTAAACTAAAAGCCACAGCTTTACGTATCAACAAAATGACATTATTAGACCCAATAAATTTGATTAACGAACTAAGTTACCCTAGGGATAACAGCGCAATCCACCCTAAGAGTCCCTATCGACGAGTGGGCTTACGACCTCGATGTTGGATCAAGGCATCCC-AGTGGTGCAACCGCTACTAAAGGTTCG-TTTGT-TCAACGATTAAAGCCTTACGTGAT----]
E_nitidus_TJD_1286              ---AAACATCACCTCATGAATACTCATAAGAGGCCAGGCCTGCCCAGTGAT-AATTTTAACGGCCGCGGTATCCTAACCGTGC-AAAG-GTAGCGTAATCACCTGTTTCTTAATTAGAGACCTGTATGAATGGCATCACGAGAGTCACACTGTCTCCTCTTTCAAGTCAGTGAAACTAATCTTTCTGTGAAAAAGCAGAAATTCTTAAACAAGACGAGAAGACCCTTTGGAGCTTAAGACC-AATAAAA-TTT-ATGCCTC------CTACTTT-ACACACA--CCAC-CCGCAATA-TAAATTTTAATAGTCTTCAGTTGGGGCAACTACGGAGTAAAAATAACCCTCCAAGATG-AACGGAAT-TTTCCTAAACTAAAAGCCACAGCTTTACGTATCAACAAAATGACATTATTAGACCCAATAAATTTGATTAACGAACTAAGTTACCCTAGGGATAACAGCGCAATCCACCCTAAGAGTCCCTATCGACGAGTGGGCTTACGACCTCGATGTTGGATCAAGGCATCCC-AGTGGTGCAACCGCTACTAAAGGTTCG-TTTGT-TCAACGATTAAAGCCTTACGTGATC---
[E_nitidus_DQ283316              CAAAAACATCACCTCATGAATACTCATAAGAGGCCAGGCCTGCCCAGTGAT-AATTTTAACGGCCGCGGTATCCTAACCGTGC-AAAG-GTAGCGTAATCACCTGTTTCTTAATTAGAGACCTGTATGAATGGCATCACGAGAGTCACACTGTCTCCTCTTTCAAGTCAGTGAAACTAATCTTTCTGTGAAAAAGCAGAAATTCTTAAACAAGACGAGAAGACCCTTTGGAGCTTAAGACC-AATAAAA-TTT-GTGCCTC------CTACTTT-ACACACA--CCAC-CCGCAATA-TAAATTTTAATAGTCTTCAGTTGGGGCAACTACGGAGTAAAAATAACCCTCCAAGATG-AACGGAAT-TTTCCTAAACTAAAAGCCACAGCTTTACGTATCAACAAAATGACATTATTAGACCCAATAAATTTGATTAACGAACTAAGTTACCCTAGGGATAACAGCGCAATCCACCCTAAGAGTCCCTATCGACGAGTGGGCTTACGACCTCGATGTTGGATCAAGGCATCCC-AGTGGTGCAACCGCTACTAAAGGTTCG-TTTGT-TCAACGATTAAAGCCTT-----------]
E_nitidus_JRM_4078              CAAAAACATCACCTCATGAATACTCATAAGAGGCCAGGCCTGCCCAGTGAT-AATTTTAACGGCCGCGGTATCCTAACCGTGC-AAAG-GTAGCGTAATCACCTGTTTCTTAATTAGAGACCTGTATGAATGGCATCACGAGAGTCACACTGTCTCCTCTTTCAAGTCAGTGAAACTAATCTTTCTGTGAAAAAGCAGAAATTCTTAAACAAGACGAGAAGACCCTTTGGAGCTTAAGACC-AATAAAA-TTT-GTGCCTC------CTACTTT-ACACACA--CCAC-CCGCAATA-TAAATTTTAATAGTCTTCAGTTGGGGCAACTACGGAGTAAAAATAACCCTCCAAGATG-AACGGAAT-TTTCCTAAACTAAAAGCCACAGCTTTACGTATCAACAAAATGACATTATTAGACCCAATAAATTTGATTAACGAACTAAGTTACCCTAGGGATAACAGCGCAATCCACCCTAAGAGTCCCTATCGACGAGTGGGCTTACGACCTCGATGTTGGATCAAGGCATCCC-AGTGGTGCAACCGCTACTAAAGGTTCG-TTTGT-TCAACGATTAAAGCCTTACGTGATCT--
[E_nitidus_TJD_818               CAAAAACATCACCTCATGAACACTCATAAGAGGCCTGGCCTGCCCAGTGAT-AATTTTAACGGCCGCGGTATCCTAACCGTGC-AAAG-GTAGCGTAATCACCTGTTTCTTAATTAGAGACCTGTATGAATGGCATCACGAGAGTCACACTGTCTCCTCTTTCAAGTCAGTGAAACTAATCTTTCTGTGAAAAAGCAGAAATTCTTAAACAAGACGAGAAGACCCTTTGGAGCTTAAGACC-AATAAAA-TTT-ATGCCTC------CTACTTT-ACACACA--CCAC-CCGCAATA-CAAATTTTAATAGTCTTCAGTTGGGGCAACTACGGAGTAAAAATAACCCTCCAAGATG-AACGGAAT-TTTCCTAAACTAAAAGCCACAGCTTTACGTATCAACAAAATGACATTATTAGACCCAATAAATTTGATTAACGAACTAAGTTACCCTAGGGATAACAGCGCAATCCACCCTAAGAGTCCCTATCGACGAGTGGGCTTACGACCTCGATGTTGGATCAAGGCATCCC-AGTGGTGCAACCGCTACTAAAGGTTCG-TTTGT-TCAACGATTAAAGCCTTACGTGATCTGA]
[E_nitidus_TJD_820               CAAAAACATCACCTCATGAACACTCATAAGAGGCCTGGCCTGCCCAGTGAT-AATTTTAACGGCCGCGGTATCCTAACCGTGC-AAAG-GTAGCGTAATCACCTGTTTCTTAATTAGAGACCTGTATGAATGGCATCACGAGAGTCACACTGTCTCCTCTTTCAAGTCAGTGAAACTAATCTTTCTGTGAAAAAGCAGAAATTCTTAAACAAGACGAGAAGACCCTTTGGAGCTTAAGACC-AATAAAA-TTT-ATGCCTC------CTACTTT-ACACACA--CCAC-CCGCAATA-CAAATTTTAATAGTCTTCAGTTGGGGCAACTACGGAGTAAAAATAACCCTCCAAGATG-AACGGAAT-TTTCCTAAACTAAAAGCCACAGCTTTACGTATCAACAAAATGACATTATTAGACCCAATAAATTTGATTAACGAACTAAGTTACCCTAGGGATAACAGCGCAATCCACCCTAAGAGTCCCTATCGACGAGTGGGCTTACGACCTCGATGTTGGATCAAGGCATCCC-AGTGGTGCAACCGCTACTAAAGGTTCG-TTTGT-TCAACGATTAAAGCCTTACGTGATCTGA]
E_nitidus_TJD_821               CAAAAACATCACCTCATGAACACTCATAAGAGGCCTGGCCTGCCCAGTGAT-AATTTTAACGGCCGCGGTATCCTAACCGTGC-AAAG-GTAGCGTAATCACCTGTTTCTTAATTAGAGACCTGTATGAATGGCATCACGAGAGTCACACTGTCTCCTCTTTCAAGTCAGTGAAACTAATCTTTCTGTGAAAAAGCAGAAATTCTTAAACAAGACGAGAAGACCCTTTGGAGCTTAAGACC-AATAAAA-TTT-ATGCCTC------CTACTTT-ACACACA--CCAC-CCGCAATA-CAAATTTTAATAGTCTTCAGTTGGGGCAACTACGGAGTAAAAATAACCCTCCAAGATG-AACGGAAT-TTTCCTAAACTAAAAGCCACAGCTTTACGTATCAACAAAATGACATTATTAGACCCAATAAATTTGATTAACGAACTAAGTTACCCTAGGGATAACAGCGCAATCCACCCTAAGAGTCCCTATCGACGAGTGGGCTTACGACCTCGATGTTGGATCAAGGCATCCC-AGTGGTGCAACCGCTACTAAAGGTTCG-TTTGT-TCAACGATTAAAGCCTTACGTGATCTGA
E_nitidus_UOGV_630              ------CATCACCTCATGAACACTCATAAGAGGCCTGGCCTGCCCAGTGAT-AATTTTAACGGCCGCGGTATCCTAACCGTGC-AAAG-GTAGCGTAATCACCTGTTTCTTAATTAGAGACCTGTATGAATGGCATCACGAGAGTCACACTGTCTCCTCTTTCAAGTCAGTGAAACTAATCTTTCTGTGAAAAAGCAGAAATTCTTAAACAAGACGAGAAGACCCTTTGGAGCTTAAGACC-AATAAAA-TTC-ATGCCTC------CTACTTT-ACACACA--CCAC-CCGCAATA-CAAATTTTAATAGTCTTCAGTTGGGGCAACTACGGAGTAAAAATAACCCTCCAAGATG-AACGGAAT-TTTCCTAAACTAAAAGCCACAGCTTTACGTATCAACAAAATGACATTATTAGACCCAATAAATTTGATTAACGAACTAAGTTACCCTAGGGATAACAGCGCAATCCACCCTAAGAGTCCCTATCGACGAGTGGGCTTACGACCTCGATGTTGGATCAAGGCATCCC-AGTGGTGCAACCGCTACTAAAGGTTCG-TTTGT-TCAACGATTAAAGCCTTACGTGAT----
[E_nitidus_TJD_819               CAAAAACATCACCTCATGAACACTCATAAGAGGCCTGGCCTGCCCAGTGAT-AATTTTAACGGCCGCGGTATCCTAACCGTGC-AAAG-GTAGCGTAATCACCTGTTTCTTAATTAGAGACCTGTATGAATGGCATCACGAGAGTCACACTGTCTCCTCTTTCAAGTCAGTGAAACTAATCTTTCTGTGAAAAAGCAGAAATTCTTAAACAAGACGAGAAGACCCTTTGGAGCTTAAGACC-AATAAAA-TTT-ATGCCTC------CTACTTT-ACACACA--CCAC-CCGCAATA-CAAATTTTAATAGTCTTCAGTTGGGGCAACTACGGAGTAAAAATAACCCTCCAAGATG-AACGGAAT-TTTCCTAAACTAAAAGCCACAGCTTTACGTATCAACAAAGTGACATTATTAGACCCAATAAATTTGATTAACGAACTAAGTTACCCTAGGGATAACAGCGCAATCCACCCTAAGAGTCCCTATCGACGAGTGGGCTTACGACCTCGATGTTGGATCAAGGCATCCC-AGTGGTGCAACCGCTACTAAAGGTTCG-TTTGT-TCAACGATTAAAGCCTTACGTGATCTGA]
[E_nitidus_ANMO_2075             -AAAAACATCACCTCATGAACACTCATAAGAGGCCTGGCCTGCCCAGTGAT-AATTTTAACGGCCGCGGTATCCTAACCGTGC-AAAG-GTAGCGTAATCACCTGTTTCTTAATTAGAGACCTGTATGAATGGCATCACGAGAGTCACACTGTCTCCTCTTTCAAGTCAGTGAAACTAATCTTTCTGTGAAAAAGCAGAAATTCTTAAACAAGACGAGAAGACCCTTTGGAGCTTAAGACC-AATAAAA-TTT-ATGCCTC------CTACTTT-ACACACA--CCAC-CCGCAATA-CAAATTTTAATAGTCTTCAGTTGGGGCAACTACGGAGTAAAAATAACCCTCCAAGATG-AACGGAAT-TTTCCTAAACTAAAAGCCACAGCTTTACGTATCAACAAAGTGACATTATTAGACCCAATAAATTTGATTAACGAACTAAGTTACCCTAGGGATAACAGCGCAATCCACCCTAAGAGTCCCTATCGACGAGTGGGCTTACGACCTCGATGTTGGATCAAGGCATCCC-AGTGGTGCAACCGCTACTAAAGGTTCG-TTTGT-TCAACGATTAAAGCCTTACGTGATCTGA]
[E_nitidus_CDR_142               ---AAACATCACCTCATGAACACTCATAAGAGGCCTGGCCTGCCCAGTGAT-AATTTTAACGGCCGCGGTATCCTAACCGTGC-AAAG-GTAGCGTAATCACCTGTTTCTTAATTAGAGACCTGTATGAATGGCATCACGAGAGTCACACTGTCTCCTCTTTCAAGTCAGTGAAACTAATCTTTCTGTGAAAAAGCAGAAATTCTTAAACAAGACGAGAAGACCCTTTGGAGCTTAAGACC-AATAAAA-TTT-ATGCCTC------CTACTTT-ACACACA--CCAC-CCGCAATA-CAAATTTTAATAGTCTTCAGTTGGGGCAACTACGGAGTAAAAATAACCCTCCAAGATG-AACGGAAT-TTTCCTAAACTAAAAGCCACAGCTTTACGTATCAACAAAGTGACATTATTAGACCCAATAAATTTGATTAACGAACTAAGTTACCCTAGGGATAACAGCGCAATCCACCCTAAGAGTCCCTATCGACGAGTGGGCTTACGACCTCGATGTTGGATCAAGGCATCCC-AGTGGTGCAACCGCTACTAAAGGTTCG-TTTGT-TCAACGATTAAAGCCTTACGTGATC---]
[E_nitidus_GSB_100               ---------CACCTCATGAACACTCATAAGAGGCCTGGCCTGCCCAGTGAT-AATTTTAACGGCCGCGGTATCCTAACCGTGC-AAAG-GTAGCGTAATCACCTGTTTCTTAATTAGAGACCTGTATGAATGGCATCACGAGAGTCACACTGTCTCCTCTTTCAAGTCAGTGAAACTAATCTTTCTGTGAAAAAGCAGAAATTCTTAAACAAGACGAGAAGACCCTTTGGAGCTTAAGACC-AATAAAA-TTT-ATGCCTC------CTACTTT-ACACACA--CCAC-CCGCAATA-CAAATTTTAATAGTCTTCAGTTGGGGCAACTACGGAGTAAAAATAACCCTCCAAGATG-AACGGAAT-TTTCCTAAACTAAAAGCCACAGCTTTACGTATCAACAAAGTGACATTATTAGACCCAATAAATTTGATTAACGAACTAAGTTACCCTAGGGATAACAGCGCAATCCACCCTAAGAGTCCCTATCGACGAGTGGGCTTACGACCTCGATGTTGGATCAAGGCATCCC-AGTGGTGCAACCGCTACTAAAGGTTCG-TTTGT-TCAACGATTAAAGCCTTACGTGATCTGA]
E_nitidus_GSB_97                CAAAAACATCACCTCATGAACACTCATAAGAGGCCTGGCCTGCCCAGTGAT-AATTTTAACGGCCGCGGTATCCTAACCGTGC-AAAG-GTAGCGTAATCACCTGTTTCTTAATTAGAGACCTGTATGAATGGCATCACGAGAGTCACACTGTCTCCTCTTTCAAGTCAGTGAAACTAATCTTTCTGTGAAAAAGCAGAAATTCTTAAACAAGACGAGAAGACCCTTTGGAGCTTAAGACC-AATAAAA-TTT-ATGCCTC------CTACTTT-ACACACACACCAC-CCGCAATA-CAAATTTTAATAGTCTTCAGTTGGGGCAACTACGGAGTAAAAATAACCCTCCAAGATG-AACGGAAT-TTTCCTAAACTAAAAGCCACAGCTTTACGTATCAACAAAGTGACATTATTAGACCCAATAAATTTGATTAACGAACTAAGTTACCCTAGGGATAACAGCGCAATCCACCCTAAGAGTCCCTATCGACGAGTGGGCTTACGACCTCGATGTTGGATCAAGGCATCCC-AGTGGTGCAACCGCTACTAAAGGTTCG-TTTGT-TCAACGATTAAAGCCTTACGTGATCTGA
[E_nitidus_MZ203206              -------------------------------------GCCTGCCCAGTGAT-AATTTTAACGGCCGCGGTATCCTAACCGTGC-AAAG-GTAGCGTAATCACCTGTTTCTTAATTAGAGACCTGTATGAATGGCATCACGAGAGTCACACTGTCTCCTCTTTCAAGTCAGTGAAACTAATCTTTCTGTGAAAAAGCAGAAATTCTTAAACAAGACGAGAAGACCCTTTGGAGCTTAAGACC-AATAAAA-TTT-ATGCCTC------CTACTTT-ACACACA--CCAC-CCGCAATA-CAAATTTTAATAGTCTTCAGTTGGGGCAACTACGGAGTAAAAATAACCCTCCAAGATG-AACGGAAT-TTTCCTAAACTAAAAGCCACAGCTTTACGTATCAACAAAGTGACATTATTAGACCCAAT-AATTTGATTAACGAACTAAGTTACCCTAGGGATAACAGCGCAATCCACCCTAAGAGTCCCTATCGACGAGTGGGCTTACGACCTCGATGTTGGATCAAGGCATCCC-AGTGGTGCAACCGCTACTAAAGGTTCG-TTTGT-TCAACGATTAAAGCCTTACGTGATCTGA]
[E_nitidus_TJD_849               CAAAAACATCACCTCATGAATACTCATAAGAGGCCTGGCCTGCCCAGTGAT-AATTTTAACGGCCGCGGTATCCTAACCGTGC-AAAG-GTAGCGTAATCACCTGTTTCTTAATTAGAGACCTGTATGAATGGCATCACGAGAGTCACACTGTCTCCTCTTTCAAGTCAGTGAAACTAATCTTTCTGTGAAAAAGCAGAAATTCTTAAACAAGACGAGAAGACCCTTTGGAGCTTAAGACC-AATAAAA-TTT-ATGCCTC------CTACTTT-ATACACA--CCAC-CCGCAATA-CAAATTTTAATAGTCTTCAGTTGGGGCAACTACGGAGTAAAAATAACCCTCCAAGATG-AACGGAAT-TTTCCTAAACTAAAAGCCACAGCTTTACGTATCAACAAAATGACATTATTAGACCCAATAAATTTGATTAACGAACTAAGTTACCCTAGGGATAACAGCGCAATCCACCCTAAGAGTCCCTATCGACGAGTGGGCTTACGACCTCGATGTTGGATCAAGGCATCCC-AGTGGTGCAACCGCTACTAAAGGTTCG-TTTGT-TCAACGATTAAAGCCTTACGTGATCTGA]
[E_nitidus_TJD_852               CAAAAACATCACCTCATGAATACTCATAAGAGGCCTGGCCTGCCCAGTGAT-AATTTTAACGGCCGCGGTATCCTAACCGTGC-AAAG-GTAGCGTAATCACCTGTTTCTTAATTAGAGACCTGTATGAATGGCATCACGAGAGTCACACTGTCTCCTCTTTCAAGTCAGTGAAACTAATCTTTCTGTGAAAAAGCAGAAATTCTTAAACAAGACGAGAAGACCCTTTGGAGCTTAAGACC-AATAAAA-TTT-ATGCCTC------CTACTTT-ATACACA--CCAC-CCGCAATA-CAAATTTTAATAGTCTTCAGTTGGGGCAACTACGGAGTAAAAATAACCCTCCAAGATG-AACGGAAT-TTTCCTAAACTAAAAGCCACAGCTTTACGTATCAACAAAATGACATTATTAGACCCAATAAATTTGATTAACGAACTAAGTTACCCTAGGGATAACAGCGCAATCCACCCTAAGAGTCCCTATCGACGAGTGGGCTTACGACCTCGATGTTGGATCAAGGCATCCC-AGTGGTGCAACCGCTACTAAAGGTTCG-TTTGT-TCAACGATTAAAGCCTTACGTGATCTGA]
[E_nitidus_EU186712              CAAAAACATCACCTCATGAATACTCATAAGAGGCCTGGCCTGCCCAGTGAT-AATTTTAACGGCCGCGGTATCCTAACCGTGC-AAAG-GTAGCGTAATCACCTGTTTCTTAATTAGAGACCTGTATGAATGGCATCACGAGAGTCACACTGTCTCCTCTTTCAAGTCAGTGAAACTAATCTTTCTGTGAAAAAGCAGAAATTCTTAAACAAGACGAGAAGACCCTTTGGAGCTTAAGACC-AATAAAA-TTT-ATGCCTC------CTACTTT-ATACACA--CCAC-CCGCAATA-CAAATTTTAATAGTCTTCAGTTGGGGCAACTACGGAGTAAAAATAACCCTCCAAGATG-AACGGAAT-TTTCCTAAACTAAAAGCCACAGCTTTACGTATCAACAAAATGACATTATTAGACCCAATAAATTTGATTAACGAACTAAGTTACCCTAGGGATAACAGCGCAATCCACCCTAAGAGTCCCTATCGACGAGTGGGCTTACGACCTCGATGTTGGATCAAGGCATCCC-AGTGGTGCAACCGCTACTAAAGGTTCG-TTTGT-TCAACGATTAAAGCCTTACGTGATCTGA]
[E_nitidus_TJD_851               CAAAAACATCACCTCATGAATACTCATAAGAGGCCTGGCCTGCCCAGTGAT-AATTTTAACGGCCGCGGTATCCTAACCGTGC-AAAG-GTAGCGTAATCACCTGTTTCTTAATTAGAGACCTGTATGAATGGCATCACGAGAGTCACACTGTCTCCTCTTTCAAGTCAGTGAAACTAATCTTTCTGTGAAAAAGCAGAAATTCTTAAACAAGACGAGAAGACCCTTTGGAGCTTAAGACC-AATAAAA-TTT-ATGCCTC------CTACTTT-ATACACA--CCAC-CCGCAATA-CAAATTTTAATAGTCTTCAGTTGGGGCAACTACGGAGTAAAAATAACCCTCCAAGATG-AACGGAAT-TTTCCTAAACTAAAAGCCACAGCTTTACGTATCAACAAAATGACATTATTAGACCCAATAAATTTGATTAACGAACTAAGTTACCCTAGGGATAACAGCGCAATCCACCCTAAGAGTCCCTATCGACGAGTGGGCTTACGACCTCGATGTTGGATCAAGGCATCCC-AGTGGTGCAACCGCTACTAAAGGTTCG-TTTGT-TCAACGATTAAAGCCTTACGTGATCTGA]
[E_nitidus_TJD_848               CAAAAACATCACCTCATGAATACTCATAAGAGGCCTGGCCTGCCCAGTGAT-AATTTTAACGGCCGCGGTATCCTAACCGTGC-AAAG-GTAGCGTAATCACCTGTTTCTTAATTAGAGACCTGTATGAATGGCATCACGAGAGTCACACTGTCTCCTCTTTCAAGTCAGTGAAACTAATCTTTCTGTGAAAAAGCAGAAATTCTTAAACAAGACGAGAAGACCCTTTGGAGCTTAAGACC-AATAAAA-TTT-ATGCCTC------CTACTTT-ATACACA--CCAC-CCGCAATA-CAAATTTTAATAGTCTTCAGTTGGGGCAACTACGGAGTAAAAATAACCCTCCAAGATG-AACGGAAT-TTTCCTAAACTAAAAGCCACAGCTTTACGTATCAACAAAATGACATTATTAGACCCAATAAATTTGATTAACGAACTAAGTTACCCTAGGGATAACAGCGCAATCCACCCTAAGAGTCCCTATCGACGAGTGGGCTTACGACCTCGATGTTGGATCAAGGCATCCC-AGTGGTGCAACCGCTACTAAAGGTTCG-TTTGT-TCAACGATTAAAGCCTTACGTGATCTGA]
[E_nitidus_TJD_776               ---AAACATCACCTCATGAATACTCATAAGAGGCCTGGCCTGCCCAGTGAT-AATTTTAACGGCCGCGGTATCCTAACCGTGC-AAAG-GTAGCGTAATCACCTGTTTCTTAATTAGAGACCTGTATGAATGGCATCACGAGAGTCACACTGTCTCCTCTTTCAAGTCAGTGAAACTAATCTTTCTGTGAAAAAGCAGAAATTCTTAAACAAGACGAGAAGACCCTTTGGAGCTTAAGACC-AATAAAA-TTT-ATGCCTC------CTACTTT-ATACACA--CCAC-CCGCAATA-CAAATTTTAATAGTCTTCAGTTGGGGCAACTACGGAGTAAAAATAACCCTCCAAGATG-AACGGAAT-TTTCCTAAACTAAAAGCCACAGCTTTACGTATCAACAAAATGACATTATTAGACCCAATAAATTTGATTAACGAACTAAGTTACCCTAGGGATAACAGCGCAATCCACCCTAAGAGTCCCTATCGACGAGTGGGCTTACGACCTCGATGTTGGATCAAGGCATCCC-AGTGGTGCAACCGCTACTAAAGGTTCG-TTTGT-TCAACGATTAAAGCCTTACGTGATCTGA]
[E_nitidus_JCSG_328              ---AAACATCACCTCATGAATACTCATAAGAGGCCTGGCCTGCCCAGTGAT-AATTTTAACGGCCGCGGTATCCTAACCGTGC-AAAG-GTAGCGTAATCACCTGTTTCTTAATTAGAGACCTGTATGAATGGCATCACGAGAGTCACACTGTCTCCTCTTTCAAGTCAGTGAAACTAATCTTTCTGTGAAAAAGCAGAAATTCTTAAACAAGACGAGAAGACCCTTTGGAGCTTAAGACC-AATAAAA-TTT-ATGCCTC------CTACTTT-ATACACA--CCAC-CCGCAATA-CAAATTTTAATAGTCTTCAGTTGGGGCAACTACGGAGTAAAAATAACCCTCCAAGATG-AACGGAAT-TTTCCTAAACTAAAAGCCACAGCTTTACGTATCAACAAAATGACATTATTAGACCCAATAAATTTGATTAACGAACTAAGTTACCCTAGGGATAACAGCGCAATCCACCCTAAGAGTCCCTATCGACGAGTGGGCTTACGACCTCGATGTTGGATCAAGGCATCCC-AGTGGTGCAACCGCTACTAAAGGTTCG-TTTGT-TCAACGATTAAAGCCTTACGTGATC---]
[E_nitidus_EPR_1147              C-AAAACATCACCTCATGAATACTCATAAGAGGCCTGGCCTGCCCAGTGAT-AATTTTAACGGCCGCGGTATCCTAACCGTGC-AAAG-GTAGCGTAATCACCTGTTTCTTAATTAGAGACCTGTATGAATGGCATCACGAGAGTCACACTGTCTCCTCTTTCAAGTCAGTGAAACTAATCTTTCTGTGAAAAAGCAGAAATTCTTAAACAAGACGAGAAGACCCTTTGGAGCTTAAGACC-AATAAAA-TTT-ATGCCTC------CTACTTT-ATACACA--CCAC-CCGCAATA-CAAATTTTAATAGTCTTCAGTTGGGGCAACTACGGAGTAAAAATAACCCTCCAAGATG-AACGGAAT-TTTCCTAAACTAAAAGCCACAGCTTTACGTATCAACAAAATGACATTATTAGACCCAATAAATTTGATTAACGAACTAAGTTACCCTAGGGATAACAGCGCAATCCACCCTAAGAGTCCCTATCGACGAGTGGGCTTACGACCTCGATGTTGGATCAAGGCATCCC-AGTGGTGCAACCGCTACTAAAGGTTCG-TTTGT-TCAACGATTAAAGCCTTACGTGATCTGA]
[E_nitidus_JCSG_327              ---AAACATCACCTCATGAATACTCATAAGAGGCCTGGCCTGCCCAGTGAT-AATTTTAACGGCCGCGGTATCCTAACCGTGC-AAAG-GTAGCGTAATCACCTGTTTCTTAATTAGAGACCTGTATGAATGGCATCACGAGAGTCACACTGTCTCCTCTTTCAAGTCAGTGAAACTAATCTTTCTGTGAAAAAGCAGAAATTCTTAAACAAGACGAGAAGACCCTTTGGAGCTTAAGACC-AATAAAA-TTT-ATGCCTC------CTACTTT-ATACACA--CCAC-CCGCAATA-CAAATTTTAATAGTCTTCAGTTGGGGCAACTACGGAGTAAAAATAACCCTCCAAGATG-AACGGAAT-TTTCCTAAACTAAAAGCCACAGCTTTACGTATCAACAAAATGACATTATTAGACCCAATAAATTTGATTAACGAACTAAGTTACCCTAGGGATAACAGCGCAATCCACCCTAAGAGTCCCTATCGACGAGTGGGCTTACGACCTCGATGTTGGATCAAGGCATCCC-AGTGGTGCAACCGCTACTAAAGGTTCG-TTTGT-TCAACGATTAAAGCCTTACGTGATC---]
[E_nitidus_JAC_30901             ----AACATCACCTCATGAATACTCATAAGAGGCCTGGCCTGCCCAGTGAT-AATTTTAACGGCCGCGGTATCCTAACCGTGC-AAAG-GTAGCGTAATCACCTGTTTCTTAATTAGAGACCTGTATGAATGGCATCACGAGAGTCACACTGTCTCCTCTTTCAAGTCAGTGAAACTAATCTTTCTGTGAAAAAGCAGAAATTCTTAAACAAGACGAGAAGACCCTTTGGAGCTTAAGACC-AATAAAA-TTT-ATGCCTC------CTACTTT-ATACACA--CCAC-CCGCAATA-CAAATTTTAATAGTCTTCAGTTGGGGCAACTACGGAGTAAAAATAACCCTCCAAGATG-AACGGAAT-TTTCCTAAACTAAAAGCCACAGCTTTACGTATCAACAAAATGACATTATTAGACCCAATAAATTTGATTAACGAACTAAGTTACCCTAGGGATAACAGCGCAATCCACCCTAAGAGTCCCTATCGACGAGTGGGCTTACGACCTCGATGTTGGATCAAGGCATCCC-AGTGGTGCAACCGCTACTAAAGGTTCG-TTTGT-TCAACGATTAAAGCCTTACGTGAT----]
[E_nitidus_UOGV_3416             ----AACATCACCTCATGAATACTCATAAGAGGCCTGGCCTGCCCAGTGAT-AATTTTAACGGCCGCGGTATCCTAACCGTGC-AAAG-GTAGCGTAATCACCTGTTTCTTAATTAGAGACCTGTATGAATGGCATCACGAGAGTCACACTGTCTCCTCTTTCAAGTCAGTGAAACTAATCTTTCTGTGAAAAAGCAGAAATTCTTAAACAAGACGAGAAGACCCTTTGGAGCTTAAGACC-AATAAAA-TTT-ATGCCTC------CTACTTT-ATACACA--CCAC-CCGCAATA-CAAATTTTAATAGTCTTCAGTTGGGGCAACTACGGAGTAAAAATAACCCTCCAAGATG-AACGGAAT-TTTCCTAAACTAAAAGCCACAGCTTTACGTATCAACAAAATGACATTATTAGACCCAATAAATTTGATTAACGAACTAAGTTACCCTAGGGATAACAGCGCAATCCACCCTAAGAGTCCCTATCGACGAGTGGGCTTACGACCTCGATGTTGGATCAAGGCATCCC-AGTGGTGCAACCGCTACTAAAGGTTCG-TTTGT-TCAACGATTAAAGCCTTACGTGAT----]
[E_nitidus_JAC_22417             --AAAACATCACCTCATGAATACTCATAAGAGGCCTGGCCTGCCCAGTGAT-AATTTTAACGGCCGCGGTATCCTAACCGTGC-AAAG-GTAGCGTAATCACCTGTTTCTTAATTAGAGACCTGTATGAATGGCATCACGAGAGTCACACTGTCTCCTCTTTCAAGTCAGTGAAACTAATCTTTCTGTGAAAAAGCAGAAATTCTTAAACAAGACGAGAAGACCCTTTGGAGCTTAAGACC-AATAAAA-TTT-ATGCCTC------CTACTTT-ATACACA--CCAC-CCGCAATA-CAAATTTTAATAGTCTTCAGTTGGGGCAACTACGGAGTAAAAATAACCCTCCAAGATG-AACGGAAT-TTTCCTAAACTAAAAGCCACAGCTTTACGTATCAACAAAATGACATTATTAGACCCAATAAATTTGATTAACGAACTAAGTTACCCTAGGGATAACAGCGCAATCCACCCTAAGAGTCCCTATCGACGAGTGGGCTTACGACCTCGATGTTGGATCAAGGCATCCC-AGTGGTGCAACCGCTACTAAAGGTTCG-TTTGT-TCAACGATTAAAGCCTTACGTGATCTGA]
E_nitidus_TJD_775               --AAAACATCACCTCATGAATACTCATAAGAGGCCTGGCCTGCCCAGTGAT-AATTTTAACGGCCGCGGTATCCTAACCGTGC-AAAG-GTAGCGTAATCACCTGTTTCTTAATTAGAGACCTGTATGAATGGCATCACGAGAGTCACACTGTCTCCTCTTTCAAGTCAGTGAAACTAATCTTTCTGTGAAAAAGCAGAAATTCTTAAACAAGACGAGAAGACCCTTTGGAGCTTAAGACC-AATAAAA-TTT-ATGCCTC------CTACTTT-ATACACA--CCAC-CCGCAATA-CAAATTTTAATAGTCTTCAGTTGGGGCAACTACGGAGTAAAAATAACCCTCCAAGATG-AACGGAAT-TTTCCTAAACTAAAAGCCACAGCTTTACGTATCAACAAAATGACATTATTAGACCCAATAAATTTGATTAACGAACTAAGTTACCCTAGGGATAACAGCGCAATCCACCCTAAGAGTCCCTATCGACGAGTGGGCTTACGACCTCGATGTTGGATCAAGGCATCCC-AGTGGTGCAACCGCTACTAAAGGTTCG-TTTGT-TCAACGATTAAAGCCTTACGTGATCTGT
[E_nitidus_JAC_25815             CAAAAACATCACCTCATGAATACTCATAAGAGGCCTGGCCTGCCCAGTGAT-AATTTTAACGGCCGCGGTATCCTAACCGTGC-AAAG-GTAGCGTAATCACCTGTTTCTTAATTAGAGACCTGTATGAATGGCATCACGAGAGTCACACTGTCTCCTCTTTCAAGTCAGTGAAACTAATCTTTCTGTGAAAAAGCAGAAATTCTTAAACAAGACGAGAAGACCCTTTGGAGCTTAAGACC-AATAAAA-TTT-ATGCCTC------CTACTTT-ATACACA--CCAC-CCGCAATA-CAAATTTTAATAGTCTTCAGTTGGGGCAACTACGGAGTAAAAATAACCCTCCAAGATG-AACGGAAT-TTTCCTAAACTAAAAGCCACAGCTTTACGTATCAACAAAATGACATTATTAGACCCAATAAATTTGATTAACGAACTAAGTTACCCTAGGGATAACAGCGCAATCCACCCTAAGAGTCCCTATCGACGAGTGGGCTTACGACCTCGATGTTGGATCAAGGCATCCC-AGTGGTGCAACCGCTACTAAAGGTTCG-TTTGT-TCAACGATTAAAGCCTTACGTGATCTGA]
[E_nitidus_TJD_850               CAAAAACATCACCTCATGAATACTCATAAGAGGCCTGGCCTGCCCAGTGAT-AATTTTAACGGCCGCGGTATCCTAACCGTGC-AAAG-GTAGCGTAATCACCTGTTTCTTAATTAGAGACCTGTATGAATGGCATCACGAGAGTCACACTGTCTCCTCTTTCAAGTCAGTGAAACTAATCTTTCTGTGAAAAAGCAGAAATTCTTAAACAAGACGAGAAGACCCTTTGGAGCTTAAGACC-AATAAAA-TTT-ATGCCTC------CTACTTT-ATACACA--CCAC-CCGCAATA-CAAATTTTAATAGTCTTCAGTTGGGGCAACTACGGAGTAAAAATAACCCTCCAAGATG-AACGGAAT-TTTCCTAAACTAAAAGCCACAGCTTTACGTATCAACAAAATGACATTATTAGACCCAATAAATTTGATTAACGAACTAAGTTACCCTAGGGATAACAGCGCAATCCACCCTAAGAGTCCCTATCGACGAGTGGGCTTACGACCTCGATGTTGGATCAAGGCATCCC-AGTGGTGCAACCGCTACTAAAGGTTCG-TTTGT-TCAACGATTAAAGCCTTACGTGATCTGA]
E_nitidus_JAC_22178             CAAAAACATCACCTCATGAATACTCATAAGAGGCCTGGCCTGCCCAGTGAT-AATTTTAACGGCCGCGGTATCCTAACCGTGC-AAAG-GTAGCGTAATCACCTGTTTCTTAATTAGAGACCTGTATGAATGGCATCACGAGAGTCACACTGTCTCCTCTTTCAAGTCAGTGAAACTAATCTTTCTGTGAAAAAGCAGAAATTCTTAAACAAGACGAGAAGACCCTTTGGAGCTTAAGACC-AATAAAA-TTT-ATGCCTC------CTACCTT-ATACACC--CCCC-CCGCAATA-CAAATTTTAATAGTCTTCAGTTGGGGCAACTACGGAGTAAAAATAACCCTCCAAGATG-AACGGAAT-TTTCCTAAACTAAAAGCCACAGCTTTACGTATCAACAAAATGACATTATTAGACCCAATAAATTTGATTAACGAACTAAGTTACCCTAGGGATAACAGCGCAATCCACCCTAAGAGTCCCTATCGACGAGTGGGCTTACGACCTCGATGTTGGATCAAGGCATCCC-A-------------------------------------------------------------
E_nitidus_MG857029              ----AACATCACCTCATGA-----CATAAGAGGCCTGGCCTGCCCAGTGAT-AATTTTAACGGCCGCGGTATCCTAACCGTGC-AAAG-GTAGCGTAATCACCTGTTTCTTAATTAGAGACCTGTATGAATGGCATCACGAGAGTCACACTGTCTCCTCTTTCAAGTCAGTGAAACTAATCTTTCTGTGAAAAAGCAGAAATTCTTAAACAAGACGAGAAGACCCTTTGGAGCTTAAGACC-AATAAAA-TTT-ATG----------CTACTTT-ACACACA----CC-CCGCAATA-CAAATTTTAATAGTCTTCAGTTGGGGCAACTACGGAGTAAAAATAACCCTCCAAGATG-AACGGAAT-TTTCCTAAACTAAAAGCCACAGCTTTACGTATCAACAAA?TGACATTATTAGACCCAAT-AATTTGATTAACGAACTAAGTTACCCTAGGGATAACAGCGCAATCCACCCTAAGAGTCCCTATCGACGAGTGGGCTTACGACCTCGATGTTGGATCAAGGCATCCC-AGTGGTGCAACCGCTACTAAAGGTTCG-TTTGT-TCAACGATTAAAGCCTTACATGAT----
[E_nitidus_MG857031              -----------------------------------------------------------------------------------------GTAGCGTAATCACCTGTTTCTTAATTAGAGACCTGTATGAATGGCATCACGAGAGTCACACTGTCTCCTCTTTCAAGTCAGTGAAACTAATCTTTCTGTGAAAAAGCAGAAATTCTTAAACAAGACGAGAAGACCCTTTGGAGCTTAAGACC-AATAAAA-TTT-ATG----------CTACTTT-ATACACA----CC-CCGCAATA-CAAATTTTAATAGTCTTCAGTTGGGGCAACTACGGAGTAAAAATAACCCTCCAAGATG-AACGGAAT-TTTCCTAAACTAAAAGCCACAGCTTTACGTATCAACAAAATGACATTATTAGACCCAAT-AATTTGATTAACGAACTAAGTTACCCTAGGGATAACAGCGCAATCCACCCTAAGAGTCCCTATCGACGAGTGGGCTTACGACCTCGATGTTGGATCAAGGCATCCC-AGTGGTGCAACCGCTACTAAAGGTTCG-TTTGT-TCAACGATTAAAGCCTTACATGATCTGA]
E_nitidus_MT872474              ---------------------------------------------------------------------------------------G-GTAGCGTAATCACCTGTTTCTTAATTAGAGACCTGTATGAATGGCATCACGAGAGTCACACTGTCTCCTCTTTCAAGTCAGTGAAACTAATCTTTCTGTGAAAAAGCAGAAATTCTTAAACAAGACGAGAAGACCCTTTGGAGCTTAAGACC-AATAAAA-TTT-ATG----------CTACTTT-ATACACA----CC-CCGCAATA-CAAATTTTAATAGTCTTCAGTTGGGGCAACTACGGAGTAAAAATAACCCTCCAAGATG-AACGGAAT-TTTCCTAAACTAAAAGCCACAGCTTTACGTATCAACAAAATGACATTATTAGACCCAAT-AATTTGATTAACGAACTAAGTTACCCTAGGGATAACAGCGCAATCCACCCTAAGAGTCCCTATCGACGAGTGGGCTTACGACCTCGATGTTGGATCAAGGCATCCC-AGTGGTGCAACCGCTACTAAAGGTTCG-TTTGT-TCAACGATTAAAGCCTTACATGATCT--
[E_nitidus_TJD_1249              --AAAACATCACCTCATGAATACTCATAAGAGGCCTGGCCTGCCCAGTGAT-AATTTTAACGGCCGCGGTATCCTAACCGTGC-AAAG-GTAGCGTAATCACCTGTTTCTTAATTAGAGACCTGTATGAATGGCATCACGAGAGTCACACTGTCTCCTCTTTCAAGTCAGTGAAACTAATCTTTCTGTGAAAAAGCAGAAATTCTTAAACAAGACGAGAAGACCCTTTGGAGCTTAAGACC-AATAAAA-TTT-ATGCCTC------CTACTTT-ATACACA--CCAC-CCGCAATA-CAAATTTTAATAGTCTTCAGTTGGGGCAACTACGGAGTAAAAATGACCCTCCAAGATG-AACGGAAT-TTTCCTAAACTAAAAGCCACAGCTTTACGTATCAACAAAATGACATTATTAGACCCAATAAATTTGATTAACGAACTAAGTTACCCTAGGGATAACAGCGCAATCCACCCTAAGAGTCCCTATCGACGAGTGGGCTTACGACCTCGATGTTGGATCAAGGCATCCC-AGTGGTGCAACCGCTACTAAAGGTTCG-TTTGT-TCAACGATTAAAGCCTTACGTGATC---]
E_nitidus_TJD_1246              ---AAACATCACCTCATGAATACTCATAAGAGGCCTGGCCTGCCCAGTGAT-AATTTTAACGGCCGCGGTATCCTAACCGTGC-AAAG-GTAGCGTAATCACCTGTTTCTTAATTAGAGACCTGTATGAATGGCATCACGAGAGTCACACTGTCTCCTCTTTCAAGTCAGTGAAACTAATCTTTCTGTGAAAAAGCAGAAATTCTTAAACAAGACGAGAAGACCCTTTGGAGCTTAAGACC-AATAAAA-TTT-ATGCCTC------CTACTTT-ATACACA--CCAC-CCGCAATA-CAAATTTTAATAGTCTTCAGTTGGGGCAACTACGGAGTAAAAATGACCCTCCAAGATG-AACGGAAT-TTTCCTAAACTAAAAGCCACAGCTTTACGTATCAACAAAATGACATTATTAGACCCAATAAATTTGATTAACGAACTAAGTTACCCTAGGGATAACAGCGCAATCCACCCTAAGAGTCCCTATCGACGAGTGGGCTTACGACCTCGATGTTGGATCAAGGCATCCC-AGTGGTGCAACCGCTACTAAAGGTTCG-TTTGT-TCAACGATTAAAGCCTTACGTGATCT--
[E_nitidus_TJD_1250              --------------------------------GCCTGGCCTGCCCAGTGAT-AATTTTAACGGCCGCGGTATCCTAACCGTGC-AAAG-GTAGCGTAATCACCTGTTTCTTAATTAGAGACCTGTATGAATGGCATCACGAGAGTCACACTGTCTCCTCTTTCAAGTCAGTGAAACTAATCTTTCTGTGAAAAAGCAGAAATTCTTAAACAAGACGAGAAGACCCTTTGGAGCTTAAGACC-AATAAAA-TTT-ATGCCTC------CTACTTT-ATACACA--CCAC-CCGCAATA-CAAATTTTAATAGTCTTCAGTTGGGGCAACTACGGAGTAAAAATGACCCTCCAAGATG-AACGGAAT-TTTCCTAAACTAAAAGCCACAGCTTTACGTATCAACAAAATGACATTATTAGACCCAATAAATTTGATTAACGAACTAAGTTACCCTAGGGATAACAGCGCAATCCACCCTAAGAGTCCCTATCGACGAGTGGGCTTACGACCTCGATGTTGGATCAAGGCATCCC-AGTGGTGCAACCGCTACTAAAGGTTCG-TTTGT-TCAACGATTAAAGCCTTACGTGATC---]
[E_nitidus_UOGV_3415             -----ACATCACCTCATGAATACTCATAAGAGGCCTGGCCTGCCCAGTGAT-AATTTTAACGGCCGCGGTATCCTAACCGTGC-AAAG-GTAGCGTAATCACCTGTTTCTTAATTAGAGACCTGTATGAATGGCATCACGAGAGTCACACTGTCTCCTCTTTCAAGTCAGTGAAACTAATCTTTCTGTGAAAAAGCAGAAATTCTTAAACAAGACGAGAAGACCCTTTGGAGCTTAAGACC-AATAAAA-TTT-ATGCCTC------CTACTTT-ATACACA--CCAC-CCGCAATA-CAAATTTTAATAGTCTTCAGTTGGGGCAACTACGGAGTAAAAATGACCCTCCAAGATG-AACGGAAT-TTTCCTAAACTAAAAGCCACAGCTTTACGTATCAACAAAATGACATTATTAGACCCAATAAATTTGATTAACGAACTAAGTTACCCTAGGGATAACAGCGCAATCCACCCTAAGAGTCCCTATCGACGAGTGGGCTTACGACCTCGATGTTGGATCAAGGCATCCC-AGTGGTGCAACCGCTACTAAAGGTTCG-TTTGT-TCAACGATTAAAGCCTTACGTGAT----]
[E_nitidus_UOGV_2938             ----AACATCACCTCATGAATACTCATAAGAGGCCTGGCCTGCCCAGTGAT-AATTTTAACGGCCGCGGTATCCTAACCGTGC-AAAG-GTAGCGTAATCACCTGTTTCTTAATTAGAGACCTGTATGAATGGCATCACGAGAGTCACACTGTCTCCTCTTTCAAGTCAGTGAAACTAATCTTTCTGTGAAAAAGCAGAAATTCTTAAACAAGACGAGAAGACCCTTTGGAGCTTAAGACC-AATAAAA-TTT-ATGCCTC------CTACTTT-ATACACA--CCAC-CCGCAATA-CAAATTTTAATAGTCTTCAGTTGGGGCAACTACGGAGTAAAAATGACCCTCCAAGATG-AACGGAAT-TTTCCTAAACTAAAAGCCACAGCTTTACGTATCAACAAAATGACATTATTAGACCCAATAAATTTGATTAACGAACTAAGTTACCCTAGGGATAACAGCGCAATCCACCCTAAGAGTCCCTATCGACGAGTGGGCTTACGACCTCGATGTTGGATCAAGGCATCCC-AGTGGTGCAACCGCTACTAAAGGTTCG-TTTGT-TCAACGATTAAAGCCTTACGTGAT----]
[E_nitidus_UOGV_3119             ----AACATCACCTCATGAATACTCATAAGAGGCCTGGCCTGCCCAGTGAT-AATTTTAACGGCCGCGGTATCCTAACCGTGC-AAAG-GTAGCGTAATCACCTGTTTCTTAATTAGAGACCTGTATGAATGGCATCACGAGAGTCACACTGTCTCCTCTTTCAAGTCAGTGAAACTAATCTTTCTGTGAAAAAGCAGAAATTCTTAAACAAGACGAGAAGACCCTTTGGAGCTTAAGACC-AATAAAA-TTT-ATGCCTC------CTACTTT-ATACACA--CCAC-CCGCAATA-CAAATTTTAATAGTCTTCAGTTGGGGCAACTACGGAGTAAAAATGACCCTCCAAGATG-AACGGAAT-TTTCCTAAACTAAAAGCCACAGCTTTACGTATCAACAAAATGACATTATTAGACCCAATAAATTTGATTAACGAACTAAGTTACCCTAGGGATAACAGCGCAATCCACCCTAAGAGTCCCTATCGACGAGTGGGCTTACGACCTCGATGTTGGATCAAGGCATCCC-AGTGGTGCAACCGCTACTAAAGGTTCG-TTTGT-TCAACGATTAAAGCCTTACGTGAT----]
[E_nitidus_TJD_1247              ---AAACATCACCTCATGAATACTCATAAGAGGCCTGGCCTGCCCAGTGAT-AATTTTAACGGCCGCGGTATCCTAACCGTGC-AAAG-GTAGCGTAATCACCTGTTTCTTAATTAGAGACCTGTATGAATGGCATCACGAGAGTCACACTGTCTCCTCTTTCAAGTCAGTGAAACTAATCTTTCTGTGAAAAAGCAGAAATTCTTAAACAAGACGAGAAGACCCTTTGGAGCTTAAGACC-AATAAAA-TTT-ATGCCTC------CTACTTT-ATACACA--CCAC-CCGCAATA-CAAATTTTAATAGTCTTCAGTTGGGGCAACTACGGAGTAAAAATGACCCTCCAAGATG-AACGGAAT-TTTCCTAAACTAAAAGCCACAGCTTTACGTATCAACAAAATGACATTATTAGACCCAATAAATTTGATTAACGAACTAAGTTACCCTAGGGATAACAGCGCAATCCACCCTAAGAGTCCCTATCGACGAGTGGGCTTACGACCTCGATGTTGGATCAAGGCATCCC-AGTGGTGCAACCGCTACTAAAGGTTCG-TTTGT-TCAACGATTAAAGCCTTACGTGATC---]
[E_nitidus_TJD_1251              ---AAACATCACCTCATGAATACTCATAAGAGGCCTGGCCTGCCCAGTGAT-AATTTTAACGGCCGCGGTATCCTAACCGTGC-AAAG-GTAGCGTAATCACCTGTTTCTTAATTAGAGACCTGTATGAATGGCATCACGAGAGTCACACTGTCTCCTCTTTCAAGTCAGTGAAACTAATCTTTCTGTGAAAAAGCAGAAATTCTTAAACAAGACGAGAAGACCCTTTGGAGCTTAAGACC-AATAAAA-TTT-ATGCCTC------CTACTTT-ATACACA--CCAC-CCGCAATA-CAAATTTTAATAGTCTTCAGTTGGGGCAACTACGGAGTAAAAATGACCCTCCAAGATG-AACGGAAT-TTTCCTAAACTAAAAGCCACAGCTTTACGTATCAACAAAATGACATTATTAGACCCAATAAATTTGATTAACGAACTAAGTTACCCTAGGGATAACAGCGCAATCCACCCTAAGAGTCCCTATCGACGAGTGGGCTTACGACCTCGATGTTGGATCAAGGCATCCC-AGTGGTGCAACCGCTACTAAAGGTTCG-TTTGT-TCAACGATTAAAGCCTTACGTGATC---]
[E_nitidus_TJD_1248              ---AAACATCACCTCATGAATACTCATAAGAGGCCTGGCCTGCCCAGTGAT-AATTTTAACGGCCGCGGTATCCTAACCGTGC-AAAG-GTAGCGTAATCACCTGTTTCTTAATTAGAGACCTGTATGAATGGCATCACGAGAGTCACACTGTCTCCTCTTTCAAGTCAGTGAAACTAATCTTTCTGTGAAAAAGCAGAAATTCTTAAACAAGACGAGAAGACCCTTTGGAGCTTAAGACC-AATAAAA-TTT-ATGCCTC------CTACTTT-ATACACA--CCAC-CCGCAATA-CAAATTTTAATAGTCTTCAGTTGGGGCAACTACGGAGTAAAAATGACCCTCCAAGATG-AACGGAAT-TTTCCTAAACTAAAAGCCACAGCTTTACGTATCAACAAAATGACATTATTAGACCCAATAAATTTGATTAACGAACTAAGTTACCCTAGGGATAACAGCGCAATCCACCCTAAGAGTCCCTATCGACGAGTGGGCTTACGACCTCGATGTTGGATCAAGGCATCCC-AGTGGTGCAACCGCTACTAAAGGTTCG-TTTGT-TCAACGATTAAAGCCTTACGTGATC---]
[E_nitidus_TJD_1245              ---AAACATCACCTCATGAATACTCATAAGAGGCCTGGCCTGCCCAGTGAT-AATTTTAACGGCCGCGGTATCCTAACCGTGC-AAAG-GTAGCGTAATCACCTGTTTCTTAATTAGAGACCTGTATGAATGGCATCACGAGAGTCACACTGTCTCCTCTTTCAAGTCAGTGAAACTAATCTTTCTGTGAAAAAGCAGAAATTCTTAAACAAGACGAGAAGACCCTTTGGAGCTTAAGACC-AATAAAA-TTT-ATGCCTC------CTACTTT-ATACACA--CCAC-CCGCAATA-CAAATTTTAATAGTCTTCAGTTGGGGCAACTACGGAGTAAAAATGACCCTCCAAGATG-AACGGAAT-TTTCCTAAACTAAAAGCCACAGCTTTACGTATCAACAAAATGACATTATTAGACCCAATAAATTTGATTAACGAACTAAGTTACCCTAGGGATAACAGCGCAATCCACCCTAAGAGTCCCTATCGACGAGTGGGCTTACGACCTCGATGTTGGATCAAGGCATCCC-AGTGGTGCAACCGCTACTAAAGGTTCG-TTTGT-TCAACGATTAAAGCCTTACGTGATC---]
[E_nitidus_TJD_1252              ---AAACATCACCTCATGAATACTCATAAGAGGCCTGGCCTGCCCAGTGAT-AATTTTAACGGCCGCGGTATCCTAACCGTGC-AAAG-GTAGCGTAATCACCTGTTTCTTAATTAGAGACCTGTATGAATGGCATCACGAGAGTCACACTGTCTCCTCTTTCAAGTCAGTGAAACTAATCTTTCTGTGAAAAAGCAGAAATTCTTAAACAAGACGAGAAGACCCTTTGGAGCTTAAGACC-AATAAAA-TTT-ATGCCTC------CTACTTT-ATACACA--CCAC-CCGCAATA-CAAATTTTAATAGTCTTCAGTTGGGGCAACTACGGAGTAAAAATGACCCTCCAAGATG-AACGGAAT-TTTCCTAAACTAAAAGCCACAGCTTTACGTATCAACAAAATGACATTATTAGACCCAATAAATTTGATTAACGAACTAAGTTACCCTAGGGATAACAGCGCAATCCACCCTAAGAGTCCCTATCGACGAGTGGGCTTACGACCTCGATGTTGGATCAAGGCATCCC-AGTGGTGCAACCGCTACTAAAGGTTCG-TTTGT-TCAACGATTAAAGCCTTACGTGATC---]
E_jamesdixoni_sp_nov_MG857035   ----AACATCACCTCATGA-----CATAAGAGGCCTAGCCTGCCCAGTGAT-AATTTCAACGGCCGCGGTATCCTAACCGTGC-AAAG-GTAGCGTAATCACCTGTTTCTTAATTAGAGACCTGTATGAACGGCATCACGAGAGTCAAACTGTCTCCTCTTTCAAGTCAGTGAAACTAATCTTTCTGTGAAAAAGCAGAAATTTTTAAACAAGACGAGAAGACCCTTTGGAGCTTAAGACC-AATAAAA-TTT-ATG----------TTACTTT-GTACACA--CC-T--CGCAACA-CAAATTTTAATAGTCTTCAGTTGGGGCAACTACGGAGTAAAAATAACCCTCCATGATG-AAAGGAAT-TTTCCTAAACCAAAAGCCACAGCTTTAAGTATCAATAAAATGACATTATTAGACCCAATA-TTTTGATTAACGAACCAAGTTACCCTAGGGATAACAGCGCAATCCACTCTAAGAGTCCCTATCGACGAGTGGGCTTACGACCTCGATGTTGGATCAAGGCATCCC-AGTGGTGCAACCGCTACTAAAGGTTCG-TTTGT-TCAACGATTAAAGCCTTACATGAT----
[E_jamesdixoni_sp_nov_MT872469   -----------------GA-----CATAAGAGGCCTAGCCTGCCCAGTGAT-AATTTCAACGGCCGCGGTATCCTAACCGTGC-AAAG-GTAGCGTAATCACCTGTTTCTTAATTAGAGACCTGTATGAACGGCATCACGAGAGTCAAACTGTCTCCTCTTTCAAGTCAGTGAAACTAATCTTTCTGTGAAAAAGCAGAAATTTTTAAACAAGACGAGAAGACCCTTTGGAGCTTAAGACC-AATAAAA-TTT-ATG----------TTACTTT-GTACACA--CC-T--CGCAACA-CAAATTTTAATAGTCTTCAGTTGGGGCAACTACGGAGTAAAAATAACCCTCCATGATG-AAAGGAAT-TTTCCTAAACCAAAAGCCACAGCTTTAAGTATCAATAAAATGACATTATTAGACCCAATA-TTTTGATTAACGAACCAAGTTACCCTAGGGATAACAGCGCAATCCACTCTAAGAGTCCCTATCGACGAGTGGGCTTACGACCTCGATGTTGGATCAAGGCATCCC-AGTGGTGCAACCGCTACTAAAGGTTCG-TTTGT-TCAACGATTAAAGCCTTACATGATCT--]
E_jamesdixoni_sp_nov_MG857034   ----AACATCACCTCATGA-----CATAAGAGGCCTAGCCTGCCCAGTGAT-AATTTTAACGGCCGCGGTATCCTAACCGTGC-AAAG-GTAGCGTAATCACCTGTTTCTTAATTAGAGACCTGTATGAACGGCATCACGAGAGTCACACTGTCTCCTCTTTCAAGTCAGTGAAACTAATCTTTCTGTGAAAAAGCAGAAATTTTTAAACAAGACGAGAAGACCCTTTGGAGCTTAAGACC-AATAAAA-TTT-ATG----------TTACTTT-ACACACA--CC---CAGCAACACCAAATTTTAATAGTCTTCAGTTGGGGCAACTACGGAGTAAAAATAACCCTCCAAGATG-AAAGGAAT-TTTCCTAAACTAAAAGCTACAGCTTTAAGTATCAATAAAATGACATTATTAGACCCAATA-TTTTGATTAACGAACCAAGTTACCCTAGGGATAACAGCGCAATCCACTCTAAGAGTCCCTATCGACGAGTGGGCTTACGACCTCGATGTTGGATCAAGGCATCCC-AGTGGTGCAACCGCTACTAAAGGTTCG-TTTGT-TCAACGATTAAAGCCTTACATGAT----
E_jamesdixoni_sp_nov_JAC_23782  -------ATCACCTCATGAATACTCATAAGAGGCCTAGCCTGCCCAGTGAT-AATTTTAACGGCCGCGGTATCCTAACCGTGC-AAAG-GTAGCGTAATCACCTGTTTCTTAATTAGAGACCTGTATGAACGGCACCACGAGAGTCACACTGTCTCCTCTTTCAAGTCAGTGAAACTAATCTTTCTGTGAAAAAGCAGAAATTTTTAAACAAGACGAGAAGACCCTTTGGAGCTTAAGACC-AATAAAA-TTT-ATGCCTA------CTACCTT-ACACAAA--CCA--CAGCAACACCAAATTTTAATAGTCTTCAGTTGGGGCAACTACGGAGTAAAAACAACCCTCCAAGATG-AAAGGAA--TTTCCTAAACTAAAAGCTACAGCTTTAAGTATCAATAAAATGACATTATTAGACCCAATA-TTTTGATTAACGAACCAAGTTACCCTAGGGATAACAGCGCAATCCACTCTAAGAGTCCCTATCGACGAGTGGGCTTACGACCTCGATGTTGGATCAAGGCATCCC-AGTGGTGCAACCGCTACTAAAGGTTCG-TTTGT-TCAACGATTAAAGCCTTACGTGA-----
E_jamesdixoni_sp_nov_JSR_580A   CAAAAACATCACCTCATGAACACTCATAAGAGGCCTAGCCTGCCCAGTGAT-AATTTTAACGGCCGCGGTATCCTAACCGTGC-AAAG-GTAGCGTAATCACCTGTTTCTTAATTAGAGACCTGTATGAACGGCATCACGAGAGTCACACTGTCTCCTCTTTCAAGTCAGTGAAACTAATCTTTCTGTGAAAAAGCAGAAATTTTTAAACAAGACGAGAAGACCCTTTGGAGCTTAAGACC-AATAAAA-TTT-ATGCCTA------TTACTTT-ACACACA--CCAC-CAGCAACACCAAATTTTAATAGTCTTCAGTTGGGGCAACTACGGAGTAAAAATAACCCTCCAAGATG-AAAGGAAT-TTTCCTAAACTAAAAGCCACAGCTTTAAGTATCAATAAAATGACATTATTAGACCCAATA-TTTTGATTAACGAACCAAGTTACCCTAGGGATAACAGCGCAATCCACTCTAAGAGTCCCTATCGACGAGTGGGCTTACGACCTCGATGTTGGATCAAGGCATCCC-AGTGGTGCAACCGCTACTAAAGGTTCG-TTTGT-TCAACGATTAAAGCCTTACGTGATCTGA
E_jamesdixoni_sp_nov_OFV_325    ---AAACATCACCTCATGAACACTCATAAGAGGCCTAGCCTGCCCAGTGAT-AATTTCAACGGCCGCGGTATCCTAACCGTGC-AAAG-GTAGCGTAATCACCTGTTTCTTAATTAGAGACCTGTATGAACGGCATCACGAGAGTCAAACTGTCTCCTCTTTCAAGTCAGTGAAACTAATCTTTCTGTGAAAAAGCAGAAATTTTTAAACAAGACGAGAAGACCCTTTGGAGCTTAAGACC-AATAGAA-TTT-ATGCCAA------TTACTTT-ATACACA--CCAT-CAGCAACACCAAATTTTAATAGTCTTCAGTTGGGGCAACTACGGAGTAAAAATAACCCTCCAAGATG-AAAGGAAT-TTTCCTAAACTAAAAGCCACAGCTTTAAGTATCAATAAAATGACATTATTAGACCCAATA-TTTTGATTAACGAACCAAGTTACCCTAGGGATAACAGCGCAATCCACTCTAAGAGTCCCTATCGACGAGTGGGCTTACGACCTCGATGTTGGATCAAGGCATCCC-AGTGGTGCAACCGCTACTAAAGGTTCG-TTTGT-TCAACGATTAAAGCCTTACGTGATC---
E_jamesdixoni_sp_nov_JAC_23704  ------CATCACCTCATGAACACTCATAAGAGGCCTAGCCTGCCCAGTGAT-AATTTCAACGGCCGCGGTATCCTAACCGTGC-AAAG-GTAGCGTAATCACCTGTTTCTTAATTAGAGACCTGTATGAACGGCATCACGAGAGTCAAACTGTCTCCTCTTTCAAGTCAGTGAAACTAATCTTTCTGTGAAAAAGCAGAAATTTTTAAACAAGACGAGAAGACCCTTTGGAGCTTAAGACC-AATAAAA-TTT-ATGCCTA------TTACTTT-ATACACA--CCAT-CAGCAACA-CAAATTTTAATAGTCTTCAGTTGGGGCAACTACGGAGTAAAAATAACCCTCCATGATG-AAAGGAAT-TTTCCTAAACCAAAAGCCACAGCTTTAAGTATCAATAAAATGACATTATTAGACCCAATA-TTTTGATTAACGAACCAAGTTACCCTAGGGATAACAGCGCAATCCACTCTAAGAGTCCCTATCGACGAGTGGGCTTACGACCTCGATGTTGGATCAAGGCATCCC-AGTGGTGCAACCGCTACTAAAGGTTCG-TTTGT-TCAACGATTAAAGCCTTACGTGATCTG-
[E_jamesdixoni_sp_nov_TJD_896    CAAAAACATCACCTCATGAACACTCATAAGAGGCCTAGCCTGCCCAGTGAT-AATTTCAACGGCCGCGGTATCCTAACCGTGC-AAAG-GTAGCGTAATCACCTGTTTCTTAATTAGAGACCTGTATGAACGGCATCACGAGAGTCAAACTGTCTCCTCTTTCAAGTCAGTGAAACTAATCTTTCTGTGAAAAAGCAGAAATTTTTAAACAAGACGAGAAGACCCTTTGGAGCTTAAGACC-AATAAAA-TTT-ATGCCTA------TTATTCT-ATACACA---CAT-CAGCAACA-CAAATTTTAGTAGTCTTCAGTTGGGGCAACTGCGGAGTAAAAATAACCCTCCAAGATG-AAAGGAAT-TTTCCTAAACCAAAAGCCACAGCTTTAAGTATCAATAAAATGACATTATTAGACCCAATA-TTTTGATTAACGAACCAAGTTACCCTAGGGATAACAGCGCAATCCACTCTAAGAGTCCCTATCGACGAGTGGGCTTACGACCTCGATGTTGGATCAAGGCATCCC-AGTGGTGCAACCGCTACTAAAGGTTCG-TTTGT-TCAACGATTAAAGCCTTACGTGATCTGA]
[E_jamesdixoni_sp_nov_TJD_894    CAAAAACATCACCTCATGAACACTCATAAGAGGCCTAGCCTGCCCAGTGAT-AATTTCAACGGCCGCGGTATCCTAACCGTGC-AAAG-GTAGCGTAATCACCTGTTTCTTAATTAGAGACCTGTATGAACGGCATCACGAGAGTCAAACTGTCTCCTCTTTCAAGTCAGTGAAACTAATCTTTCTGTGAAAAAGCAGAAATTTTTAAACAAGACGAGAAGACCCTTTGGAGCTTAAGACC-AATAAAA-TTT-ATGCCTA------TTATTCT-ATACACA--CCAT-CAGCAACA-CAAATTTTAGTAGTCTTCAGTTGGGGCAACTGCGGAGTAAAAATAACCCTCCAAGATG-AAAGGAAT-TTTCCTAAACCAAAAGCCACAGCTTTAAGTATCAATAAAATGACATTATTAGACCCAATA-TTTTGATTAACGAACCAAGTTACCCTAGGGATAACAGCGCAATCCACTCTAAGAGTCCCTATCGACGAGTGGGCTTACGACCTCGATGTTGGATCAAGGCATCCC-AGTGGTGCAACCGCTACTAAAGGTTCG-TTTGT-TCAACGATTAAAGCCTTACGTGATCTGA]
E_jamesdixoni_sp_nov_TJD_897    CAAAAACATCACCTCATGAACACTCATAAGAGGCCTAGCCTGCCCAGTGAT-AATTTCAACGGCCGCGGTATCCTAACCGTGC-AAAG-GTAGCGTAATCACCTGTTTCTTAATTAGAGACCTGTATGAACGGCATCACGAGAGTCAAACTGTCTCCTCTTTCAAGTCAGTGAAACTAATCTTTCTGTGAAAAAGCAGAAATTTTTAAACAAGACGAGAAGACCCTTTGGAGCTTAAGACC-AATAAAA-TTT-ATGCCTA------TTATTCT-ATACACA--CCAT-CAGCAACA-CAAATTTTAGTAGTCTTCAGTTGGGGCAACTGCGGAGTAAAAATAACCCTCCAAGATG-AAAGGAAT-TTTCCTAAACCAAAAGCCACAGCTTTAAGTATCAATAAAATGACATTATTAGACCCAATA-TTTTGATTAACGAACCAAGTTACCCTAGGGATAACAGCGCAATCCACTCTAAGAGTCCCTATCGACGAGTGGGCTTACGACCTCGATGTTGGATCAAGGCATCCC-AGTGGTGCAACCGCTACTAAAGGTTCG-TTTGT-TCAACGATTAAAGCCTTACGTGATCTGA
E_sp_aff_petersi_ANMO_784       ---AAACATCACCTCATGAATATTCATAAGAGGCCCAGCCTGCCCAGTGAT-AATTTCAACGGCCGCGGTATCCTAACCGTGC-AAAG-GTAGCGTAATCACCTGTTTCTTAATTAGAGACCTGTATGAACGGCATCACGAGAATCAAACTGTCTCCTCTTTCAAGTCAGTGAAACTAATCTTTCTGTGAAAAAGCAGAAATTCTCAAACAAGACGAGAAGACCCTTTGGAGCTTGAGACC-AATAAAA-TTTT-TGCCTC------TTACTTT-AACCACA--CCAC-CCGCAACACCAAATTTTAATAGTCTTCAGTTGGGGCAACTACGGAGTAAAAATAACCCTCCAAGATGAAACGGAGT-TTTCCTAAACTAAAAGCCACAGCTTTATGTATCAATAAAATGACATTATTAGACCCAATA-TTTTGATTAACGAACTAAGTTACCCTAGGGATAACAGCGCAATCCACTCTAAGAGTCCCTATCAACGAGTGGGCTTACGACCTCGATGTTGGATCAAGGCATCCC-AGTGGTGCAACCGCTACTAAAGGTTCG-TTTGT-TCAACGATTAAAGCCTTACGTGAT----
E_sp_aff_petersi_MG857033       ---------------------------------------------------------------------------------------G-GTAGCGTAATCACCTGTTTCTTAATTAGAGACCTGTATGAACGGCATCACGAGAATCAAACTGTCTCCTCTTTCAAGTCAGTGAAACTAATCTTTCTGTGAAAAAGCAGAAATTCTCAAACAAGACGAGAAGACCCTTTGGAGCTTGAGACC-AATAAAA-TTTT-TG----------TTACTTT-AACCACA--CC---CCGCAACACCAAATTTTAATAGTCTTCAGTTGGGGCAACTACGGAGTAAAAATAACCCTCCAAGATGAAACGGAGT-TTTCCTAAACTAAAAGCCACAGCTTTATGTATCAATAAAATGACATTATTAGACCCAATA-TTTTGATTAACGAACTAAGTTACCCTAGGGATAACAGCGCAATCCACTCTAAGAGTCCCTATCGACGAGTGGGCTTACGACCTCGATGTTGGATCAAGGCATCCC-AGTGGTGCAACCGCTACTAAAGGTTCG-TTTGT-TCAACGATTAAAGCCTTACGTGATCTGA
[E_sp_aff_petersi_MT872487       ---------------------------------------------------------------------------------------G-GTAGCGTAATCACCTGTTTCTTAATTAGAGACCTGTATGAACGGCATCACGAGAATCAAACTGTCTCCTCTTTCAAGTCAGTGAAACTAATCTTTCTGTGAAAAAGCAGAAATTCTCAAACAAGACGAGAAGACCCTTTGGAGCTTGAGACC-AATAAAA-TTTT-TG----------TTACTTT-AACCACA--CC---CCGCAACACCAAATTTTAATAGTCTTCAGTTGGGGCAACTACGGAGTAAAAATAACCCTCCAAGATGAAACGGAGT-TTTCCTAAACTAAAAGCCACAGCTTTATGTATCAATAAAATGACATTATTAGACCCAATA-TTTTGATTAACGAACTAAGTTACCCTAGGGATAACAGCGCAATCCACTCTAAGAGTCCCTATCGACGAGTGGGCTTACGACCTCGATGTTGGATCAAGGCATCCC-AGTGGTGCAACCGCTACTAAAGGTTCG-TTTGT-TCAACGATTAAAGCCTTACGTGATCT--]
E_orarius_MZ203207              -------------------------------GGCCCAGCCTGCCCAGTGAT-AATTTCAACGGCCGCGGTATCCTAACCGTGC-AAAG-GTAGCGTAATCACCTGTTTCTTAATTAGAGACCTGTATGAACGGCATCACGAGAGTCACACTGTCTCCTCTTTCAAGTCAGTGAAACTAATCTTTCTGTGAAAAAGCAGAAATTCTCAAACAAGACGAGAAGACCCTTTGGAGCTTAAGACC-AATAAAATTTTTACGCCTC------TTACTTT-TTACACA--CCAC-CTGTAATACCAAATTTTAATAGTCTTCAGTTGGGGCAACTACGGAGTAAAAATAACCCTCCAAGATGTAACGGAAT-TTTCCTAAACTAAAAGCTACAACTTTACGTATCAATAAAATGACATTATTAGACCCAATA-TTTTGATTAACGAACTAAGTTACCCTAGGGATAACAGCGCAATCCACTCTAAGAGTCCCTATCGACGAGTGGGCTTACGACCTCGATGTTGGATCAAGGCATCCC-AGTGGTGCAACCGCTACTAAAGGTTCG-TT--------------------------------
[E_orarius_MG857042              ---------------------------------------------------------------------------------------G-GTAGCGTAATCACCTGTTTCTTAATTAGAGACCTGTATGAACGGCATCACGAGAGTCACACTGTCTCCTCTTTCAAGTCAGTGAAACTAATCTTTCTGTGAAAAAGCAGAAATTCTCAAACAAGACGAGAAGACCCTTTGGAGCTTAAGACC-AATAAAATTTT-ACG----------TTACTTT-TTACACA--CC---CTGTAATACCAAATTTTAATAGTCTTCAGTTGGGGCAACTACGGAGTAAAAATAACCCTCCAAGATGTAACGGAAT-TTTCCTAAACTAAAAGCTACAACTTTACGTATCAATAAAATGACATTATTAGACCCAATA-TTTTGATTAACGAACTAAGTTACCCTAGGGATAACAGCGCAATCCACTCTAAGAGTCCCTATCGACGAGTGGGCTTACGACCTCGATGTTGGATCAAGGCATCCC-AGTGGTGCAACCGCTACTAAAGGTTCG-TTTGT-TCAACGATTAAAGCCTTACATGATCTGA]
[E_orarius_MT872477              ---------------------------------------------------------------------------------------G-GTAGCGTAATCACCTGTTTCTTAATTAGAGACCTGTATGAACGGCATCACGAGAGTCACACTGTCTCCTCTTTCAAGTCAGTGAAACTAATCTTTCTGTGAAAAAGCAGAAATTCTCAAACAAGACGAGAAGACCCTTTGGAGCTTAAGACC-AATAAAATTTT-ACG----------TTACTTT-TTACACA--CC---CTGTAATACCAAATTTTAATAGTCTTCAGTTGGGGCAACTACGGAGTAAAAATAACCCTCCAAGATGTAACGGAAT-TTTCCTAAACTAAAAGCTACAACTTTACGTATCAATAAAATGACATTATTAGACCCAATA-TTTTGATTAACGAACTAAGTTACCCTAGGGATAACAGCGCAATCCACTCTAAGAGTCCCTATCGACGAGTGGGCTTACGACCTCGATGTTGGATCAAGGCATCCC-AGTGGTGCAACCGCTACTAAAGGTTCG-TTTGT-TCAACGATTAAAGCCTTACATGATCT--]
E_orarius_JAC_24020             --AAAACATCACCTCATGACTACTCATAAGAGGCCCAGCCTGCCCAGTGAT-AATTTCAACGGCCGCGGTATCCTAACCGTGC-AAAG-GTAGCGTAATCACCTGTTTCTTAATTAGAGACCTGTATGAACGGCATCACGAGAGTCACACTGTCTCCTCTTTCAAGTCAGTGAAACTAATCTTTCTGTGAAAAAGCAGAAATTCTCAAACAAGACGAGAAGACCCTTTGGAGCTTAAGACC-AATAAAATTTTTACGCCTC------TTACTTT-TTACACA--CCAC-CTGTAACACCAAATTTTAATAGTCTTCAGTTGGGGCAACTACGGAGTAAAAATAACCCTCCAAGATGTAACGGAAT-TTTCCTAAACTAAAAGCTACAACTTTACGTATCAACAAAATGACATTATTAGACCCAATA-TTTTGATTAACGAACTAAGTTACCCTAGGGATAACAGCGCAATCCACTCTAAGAGTCCCTATCGACGAGTGGGCTTACGACCTCGATGTTGAATCAAGGCATCCC-AGTGGTGCAACCGCTACTAAAGGTTCG-TTTGT-TCAACGATTAAAGCCTTACGTGATCTGA
E_orarius_JAC_25526             -AAAAACATCACCTCATGACTACTCATAAGAGGCCCAGCCTGCCCAGTGAT-AATTTCAACGGCCGCGGTATCCTAACCGTGC-AAAG-GTAGCGTAATCACCTGTTTCTTAATTAGAGACCTGTATGAACGGCATCACGAGAGTCACACTGTCTCCTCTTTCAAGTCAGTGAAACTAATCTTTCTGTGAAAAAGCAGAAATTCTCAAACAAGACGAGAAGACCCTTTGGAGCTTAAGACC-AATAAAATTTTTACGCCTC------TTACTTT-TTACACA--CCAT-CTGTAAAA-CAAATTTTAATAGTCTTTAGTTGGGGCAACTACGGAGTAAAAATAACCCTCCAAGATGTAACGGAAT-TTTCCTAAACTAAAAGCTACAACTTTACGTATCAATAAAATGACATTATTAGACCCAATA-TTTTGATTAACGAACTAAGTTACCCTAGGGATAACAGCGCAATCCACTCTAAGAGTCCCTATCGACGAGTGGGCTTACGACCTCGATGTTGGATCAAGGCATCCC-AGTGGTGCAACCGCTACTAAAGGTTCG-TTTGT-TCAACGATTAAAGCCTTACGTGAT----
E_orarius_MG857041              ---------------------------------------------------------------------------------------G-GTAGCGTAATCACCTGTTTCTTAATTAGAGACCTGTATGAACGGCATCACGAGAGTCACACTGTCTCCTCTTTCAAGTCAGTGAAACTAATCTTTCTGTGAAAAAGCAGAAATTCTCAAACAAGACGAGAAGACCCTTTGGAGCTTAAGACC-AATAAAATTTT-ACG----------TTACTTT-TTACACA--CC---CTGTAAAA-CAAATTTTAATAGTCTTTAGTTGGGGCAACTACGGAGTAAAAATAACCCTCCAAGATGTAACGGAAT-TTTCCTAAACTAAAAGCTACAACTTTACGTATCAATAAAATGACATTATTAGACCCAATA-TTTTGATTAACGAACTAAGTTACCCTAGGGATAACAGCGCAATCCACTCTAAGAGTCCCTATCGACGAGTGGGCTTACGACCTCGATGTTGGATCAAGGCATCCC-AGTGGTGCAACCGCTACTAAAGGTTCG-TTTGT-TCAACGATTAAAGCCTTACATGATCTGA
E_orarius_JAC_25564             -AAAAACATCACCTCATGACTACTCATAAGAGGCCCAGCCTGCCCAGTGAT-AATTTCAACGGCCGCGGTATCCTAACCGTGC-AAAG-GTAGCGTAATCACCTGTTTCTTAATTAGAGACCTGTATGAACGGCATCACGAGAGTCACACTGTCTCCTCTTTCAAGTCAGTGAAACTAATCTTTCTGTGAAAAAGCAGAAATTCTCAAACAAGACGAGAAGACCCTTTGGAGCTTAAGACC-AATAAAATTTTTACGCCTC------TTACTTT-TTACACA--CCAT-CTGTAAAA-CAAATTTTAATAGTCTTCAGTTGGGGCAACTACGGAGTAAAAATAACCCTCCAAGATGTAACGGAAT-TTTCCTAAACTAAAAGCTACAACTTTACGTATCAATAAAATGACATTATTAGACCCAATA-TTTTGATTAACGAACTAAGTTACCCTAGGGATAACAGCGCAATCCACTCTAAGAGTCCCTATCGACGAGTGGGCTTACGACCTCGATGTTGGATCAAGGCATCCC-AGTGGTGCAACCGCTACTAAAGGTTCG-TTTGT-TCAACGATTAAAGCCTTACGTGAT----
[E_orarius_JAC_25563             -----ACATCACCTCATGACTACTCATAAGAGGCCCAGCCTGCCCAGTGAT-AATTTCAACGGCCGCGGTATCCTAACCGTGC-AAAG-GTAGCGTAATCACCTGTTTCTTAATTAGAGACCTGTATGAACGGCATCACGAGAGTCACACTGTCTCCTCTTTCAAGTCAGTGAAACTAATCTTTCTGTGAAAAAGCAGAAATTCTCAAACAAGACGAGAAGACCCTTTGGAGCTTAAGACC-AATAAAATTTTTACGCCTC------TTACTTT-TTACACA--CCAT-CTGTAAAA-CAAATTTTAATAGTCTTCAGTTGGGGCAACTACGGAGTAAAAATAACCCTCCAAGATGTAACGGAAT-TTTCCTAAACTAAAAGCTACAACTTTACGTATCAATAAAATGACATTATTAGACCCAATA-TTTTGATTAACGAACTAAGTTACCCTAGGGATAACAGCGCAATCCACTCTAAGAGTCCCTATCGACGAGTGGGCTTACGACCTCGATGTTGGATCAAGGCATCCC-AGTGGTGCAACCGCTACTAAAGGTTCG-TTTGT-TCAACGATTAAAGCCTTACGTGAT----]
[E_orarius_JAC_25392             --------------------------------------------CAGTGAT-AATTTCAACGGCCGCGGTATCCTAACCGTGC-AAAG-GTAGCGTAATCACCTGTTTCTTAATTAGAGACCTGTATGAACGGCATCACGAGAGTCACACTGTCTCCTCTTTCAAGTCAGTGAAACTAATCTTTCTGTGAAAAAGCAGAAATTCTCAAACAAGACGAGAAGACCCTTTGGAGCTTAAGACC-AATAAAATTTTTACGCCTC------TTACTTT-TTACACA--CCAT-CTGTAACACCAAATTTTAATAGTCTTCAGTTGGGGCAACTACGGAGTAAAAATAACCCTCCAAGATGTAACGGAAT-TTTCCTAAACTAAAAGCTACAACTTTACGTATCAATAAAATGACATTATTAGACCCAATA-TTTTGATTAACGAACTAAGTTACCCTAGGGATAACAGCGCAATCCACTCTAAGAGTCCCTATCGACGAGTGGGCTTACGACCTCGATGTTGGATCAAGGCATCCC-AGTGGTGCAACCGCTACTAAAGGTTCG-TTTGT-TCAACGATTAAAGCCTTAC---------]
[E_orarius_JAC_25415             ----AACATCACCTCATGACTACTCATAAGAGGCCCAGCCTGCCCAGTGAT-AATTTCAACGGCCGCGGTATCCTAACCGTGC-AAAG-GTAGCGTAATCACCTGTTTCTTAATTAGAGACCTGTATGAACGGCATCACGAGAGTCACACTGTCTCCTCTTTCAAGTCAGTGAAACTAATCTTTCTGTGAAAAAGCAGAAATTCTCAAACAAGACGAGAAGACCCTTTGGAGCTTAAGACC-AATAAAATTTTTACGCCTC------TTACTTT-TTACACA--CCAT-CTGTAACACCAAATTTTAATAGTCTTCAGTTGGGGCAACTACGGAGTAAAAATAACCCTCCAAGATGTAACGGAAT-TTTCCTAAACTAAAAGCTACAACTTTACGTATCAATAAAATGACATTATTAGACCCAATA-TTTTGATTAACGAACTAAGTTACCCTAGGGATAACAGCGCAATCCACTCTAAGAGTCCCTATCGACGAGTGGGCTTACGACCTCGATGTTGGATCAAGGCATCCC-AGTGGTGCAACCGCTACTAAAGGTTCG-TTTGT-TCAACGATTAAAGCCTTACGT-------]
E_orarius_JAC_25339             ----AACATCACCTCATGACTACTCATAAGAGGCCCAGCCTGCCCAGTGAT-AATTTCAACGGCCGCGGTATCCTAACCGTGC-AAAG-GTAGCGTAATCACCTGTTTCTTAATTAGAGACCTGTATGAACGGCATCACGAGAGTCACACTGTCTCCTCTTTCAAGTCAGTGAAACTAATCTTTCTGTGAAAAAGCAGAAATTCTCAAACAAGACGAGAAGACCCTTTGGAGCTTAAGAC--AATAAAATTTTTACGCCTC------TTACTTT-TTACACA--CCAT-CTGTAACACCAAATTTTAATAGTCTTCAGTTGGGGCAACTACGGAGTAAAAATAACCCTCCAAGATGTAACGGAAT-TTTCCTAAACTAAAAGCTACAACTTTACGTATCAATAAAATGACATTATTAGACCCAATA-TTTTGATTAACGAACTAAGTTACCCTAGGGATAACAGCGCAATCCACTCTAAGAGTCCCTATCGACGAGTGGGCTTACGACCTCGATGTTGGATCAAGGCATCCC-AGTGGTGCAACCGCTACTAAAGGTTCG-TTTGT-TCAACGATTAAAGCCTTACGTGAT----
[E_orarius_JAC_25342             ------CATCACCTCATGACTACTCATAAGAGGCCCAGCCTGCCCAGTGAT-AATTTCAACGGCCGCGGTATCCTAACCGTGC-AAAG-GTAGCGTAATCACCTGTTTCTTAATTAGAGACCTGTATGAACGGCATCACGAGAGTCACACTGTCTCCTCTTTCAAGTCAGTGAAACTAATCTTTCTGTGAAAAAGCAGAAATTCTCAAACAAGACGAGAAGACCCTTTGGAGCTTAAGAC--AATAAAATTTTTACGCCTC------TTACTTT-TTACACA--CCAT-CTGTAACACCAAATTTTAATAGTCTTCAGTTGGGGCAACTACGGAGTAAAAATAACCCTCCAAGATGTAACGGAAT-TTTCCTAAACTAAAAGCTACAACTTTACGTATCAATAAAATGACATTATTAGACCCAATA-TTTTGATTAACGAACTAAGTTACCCTAGGGATAACAGCGCAATCCACTCTAAGAGTCCCTATCGACGAGTGGGCTTACGACCTCGATGTTGGATCAAGGCATCCC-AGTGGTGCAACCGCTACTAAAGGTTCG-TTTGT-TCAACGATTAAAGCCTTACGTGAT----]
[E_orarius_JAC_25343             --------TCACCTCATGACTACTCATAAGAGGCCCAGCCTGCCCAGTGAT-AATTTCAACGGCCGCGGTATCCTAACCGTGC-AAAG-GTAGCGTAATCACCTGTTTCTTAATTAGAGACCTGTATGAACGGCATCACGAGAGTCACACTGTCTCCTCTTTCAAGTCAGTGAAACTAATCTTTCTGTGAAAAAGCAGAAATTCTCAAACAAGACGAGAAGACCCTTTGGAGCTTAAGAC--AATAAAATTTTTACGCCTC------TTACTTT-TTACACA--CCAT-CTGTAACACCAAATTTTAATAGTCTTCAGTTGGGGCAACTACGGAGTAAAAATAACCCTCCAAGATGTAACGGAAT-TTTCCTAAACTAAAAGCTACAACTTTACGTATCAATAAAATGACATTATTAGACCCAATA-TTTTGATTAACGAACTAAGTTACCCTAGGGATAACAGCGCAATCCACTCTAAGAGTCCCTATCGACGAGTGGGCTTACGACCTCGATGTTGGATCAAGGCATCCC-AGTGGTGCAACCGCTACTAAAGGTTCG-TTTGT-TCAACGATTAAAGCCTTACGTGA-----]
[E_orarius_JAC_25341             ------------CTCATGACTACTCATAAGAGGCCCAGCCTGCCCAGTGAT-AATTTCAACGGCCGCGGTATCCTAACCGTGC-AAAG-GTAGCGTAATCACCTGTTTCTTAATTAGAGACCTGTATGAACGGCATCACGAGAGTCACACTGTCTCCTCTTTCAAGTCAGTGAAACTAATCTTTCTGTGAAAAAGCAGAAATTCTCAAACAAGACGAGAAGACCCTTTGGAGCTTAAGAC--AATAAAATTTTTACGCCTC------TTACTTT-TTACACA--CCAT-CTGTAACACCAAATTTTAATAGTCTTCAGTTGGGGCAACTACGGAGTAAAAATAACCCTCCAAGATGTAACGGAAT-TTTCCTAAACTAAAAGCTACAACTTTACGTATCAATAAAATGACATTATTAGACCCAATA-TTTTGATTAACGAACTAAGTTACCCTAGGGATAACAGCGCAATCCACTCTAAGAGTCCCTATCGACGAGTGGGCTTACGACCTCGATGTTGGATCAAGGCATCCC-AGTGGTGCAACCGCTACTAAAGGTTCG-TTTGT-TCAACGATTAAAGCCTTACGTGA-----]
[E_orarius_JAC_25344             -----------------------TCATAAGAGGCCCAGCCTGCCCAGTGAT-AATTTCAACGGCCGCGGTATCCTAACCGTGC-AAAG-GTAGCGTAATCACCTGTTTCTTAATTAGAGACCTGTATGAACGGCATCACGAGAGTCACACTGTCTCCTCTTTCAAGTCAGTGAAACTAATCTTTCTGTGAAAAAGCAGAAATTCTCAAACAAGACGAGAAGACCCTTTGGAGCTTAAGAC--AATAAAATTTTTACGCCTC------TTACTTT-TTACACA--CCAT-CTGTAACACCAAATTTTAATAGTCTTCAGTTGGGGCAACTACGGAGTAAAAATAACCCTCCAAGATGTAACGGAAT-TTTCCTAAACTAAAAGCTACAACTTTACGTATCAATAAAATGACATTATTAGACCCAATA-TTTTGATTAACGAACTAAGTTACCCTAGGGATAACAGCGCAATCCACTCTAAGAGTCCCTATCGACGAGTGGGCTTACGACCTCGATGTTGGATCAAGGCATCCC-AGTGGTGCAACCGCTACTAAAGGTTCG-TTTGT-TCAACGATTAAAGCCTTACGTGATC---]
[E_albolabris_TJD_840            CAAAAACATCACCTCATGACCACTCATAAGAGGCCCAGCCTGCCCAGTGAC-AATTTCAACGGCCGCGGTATCCTAACCGTGC-AAAG-GTAGCGTAATCACCTGTTTCTTAATTAGAGACCTGTATGAATGGCACCACGAGAGTCACACTGTCTCCTCTTTCAAGTCAGTGAAATTAATCTTTCTGTGAAAAAGCAGAAATTCTCAAACAAGACGAGAAGACCCTTTGGAGCTTAAGACC-AATAAAA-TTTTATGCCTC------TTACTTT-ATACACA--CCA--CCGCGAC-CCAAATTTTAATAGTCTTCAGTTGGGGCAACTACGGAGTAAAAATAACCCTCCAAGATGAACCGGAAT-TTTCCTAAACTAAAAGCCACAGCTTTATGTATCAATAAAATGACATTATTAGACCCAATA-TTTTGATTAACGAACTAAGTTACCCTAGGGATAACAGCGCAATCCACTCTAAGAGTCCCTATCGACGAGTGGGCTTACGACCTCGATGTTGGATCAAGGCATCCC-AGTGGTGCAACCGCTACTAAAGGTTCG-TTTGT-TCAACGATTAAAGCCTTACGTGATCTGA]
E_albolabris_TJD_737            -AAAAACATCACCTCATGACCACTCATAAGAGGCCCAGCCTGCCCAGTGAC-AATTTCAACGGCCGCGGTATCCTAACCGTGC-AAAG-GTAGCGTAATCACCTGTTTCTTAATTAGAGACCTGTATGAATGGCACCACGAGAGTCACACTGTCTCCTCTTTCAAGTCAGTGAAATTAATCTTTCTGTGAAAAAGCAGAAATTCTCAAACAAGACGAGAAGACCCTTTGGAGCTTAAGACC-AATAAAA-TTTTATGCCTC------TTACTTT-ATACACA--CCA--CCGCGAC-CCAAATTTTAATAGTCTTCAGTTGGGGCAACTACGGAGTAAAAATAACCCTCCAAGATGAACCGGAAT-TTTCCTAAACTAAAAGCCACAGCTTTATGTATCAATAAAATGACATTATTAGACCCAATA-TTTTGATTAACGAACTAAGTTACCCTAGGGATAACAGCGCAATCCACTCTAAGAGTCCCTATCGACGAGTGGGCTTACGACCTCGATGTTGGATCAAGGCATCCC-AGTGGTGCAACCGCTACTAAAGGTTCG-TTTGT-TCAACGATTAAAGCCTTACGTGATCTGT
[E_albolabris_TJD_836            CAAAAACATCACCTCATGACCACTCATAAGAGGCCCAGCCTGCCCAGTGAC-AATTTCAACGGCCGCGGTATCCTAACCGTGC-AAAG-GTAGCGTAATCACCTGTTTCTTAATTAGAGACCTGTATGAATGGCACCACGAGAGTCACACTGTCTCCTCTTTCAAGTCAGTGAAATTAATCTTTCTGTGAAAAAGCAGAAATTCTCAAACAAGACGAGAAGACCCTTTGGAGCTTAAGACC-AATAAAA-TTTTATGCCTC------TTACTTT-ATACACA--CCA--CCGCGAC-CCAAATTTTAATAGTCTTCAGTTGGGGCAACTACGGAGTAAAAATAACCCTCCAAGATGAACCGGAAT-TTTCCTAAACTAAAAGCCACAGCTTTATGTATCAATAAAATGACATTATTAGACCCAATA-TTTTGATTAACGAACTAAGTTACCCTAGGGATAACAGCGCAATCCACTCTAAGAGTCCCTATCGACGAGTGGGCTTACGACCTCGATGTTGGATCAAGGCATCCC-AGTGGTGCAACCGCTACTAAAGGTTCG-TTTGT-TCAACGATTAAAGCCTTACGTGATCTGA]
[E_albolabris_TJD_837            CAAAAACATCACCTCATGACCACTCATAAGAGGCCCAGCCTGCCCAGTGAC-AATTTCAACGGCCGCGGTATCCTAACCGTGC-AAAG-GTAGCGTAATCACCTGTTTCTTAATTAGAGACCTGTATGAATGGCACCACGAGAGTCACACTGTCTCCTCTTTCAAGTCAGTGAAATTAATCTTTCTGTGAAAAAGCAGAAATTCTCAAACAAGACGAGAAGACCCTTTGGAGCTTAAGACC-AATAAAA-TTTTATGCCTC------TTACTTT-ATACACA--CCA--CCGCAAC-CCAAATTTTAATAGTCTTCAGTTGGGGCAACTACGGAGTAAAAATAACCCTCCAAGATGAACCGGAAT-TTTCCTAAACTAAAAGCCACAGCTTTATGTATCAATAAAATGACATTATTAGACCCAATA-TTTTGATTAACGAACTAAGTTACCCTAGGGATAACAGCGCAATCCACTCTAAGAGTCCCTATCGACGAGTGGGCTTACGACCTCGATGTTGGATCAAGGCATCCC-AGTGGTGCAACCGCTACTAAAGGTTCG-TTTGT-TCAACGATTAAAGCCTTACGTGATCTGA]
E_albolabris_TJD_838            CAAAAACATCACCTCATGACCACTCATAAGAGGCCCAGCCTGCCCAGTGAC-AATTTCAACGGCCGCGGTATCCTAACCGTGC-AAAG-GTAGCGTAATCACCTGTTTCTTAATTAGAGACCTGTATGAATGGCACCACGAGAGTCACACTGTCTCCTCTTTCAAGTCAGTGAAATTAATCTTTCTGTGAAAAAGCAGAAATTCTCAAACAAGACGAGAAGACCCTTTGGAGCTTAAGACC-AATAAAA-TTTTATGCCTC------TTACTTT-ATACACA--CCA--CCGCAAC-CCAAATTTTAATAGTCTTCAGTTGGGGCAACTACGGAGTAAAAATAACCCTCCAAGATGAACCGGAAT-TTTCCTAAACTAAAAGCCACAGCTTTATGTATCAATAAAATGACATTATTAGACCCAATA-TTTTGATTAACGAACTAAGTTACCCTAGGGATAACAGCGCAATCCACTCTAAGAGTCCCTATCGACGAGTGGGCTTACGACCTCGATGTTGGATCAAGGCATCCC-AGTGGTGCAACCGCTACTAAAGGTTCG-TTTGT-TCAACGATTAAAGCCTTACGTGATCTGA
[E_albolabris_CDR_148            ---AAACATCACCTCATGACCACTCATAAGAGGCCCAGCCTGCCCAGTGAC-AATTTCAACGGCCGCGGTATCCTAACCGTGC-AAAG-GTAGCGTAATCACCTGTTTCTTAATTAGAGACCTGTATGAATGGCACCACGAGAGTCACACTGTCTCCTCTTTCAAGTCAGTGAAATTAATCTTTCTGTGAAAAAGCAGAAATTCTCAAACAAGACGAGAAGACCCTTTGGAGCTTAAGACC-AATAAAA-TTTTATGCCTC------TTACTTT-ATACACA--CCA--CCGCAAC-CCAAATTTTAATAGTCTTCAGTTGGGGCAACTACGGAGTAAAAATAACCCTCCAAGATGAACCGGAAT-TTTCCTAAACTAAAAGCCACAGCTTTATGTATCAATAAAATGACATTATTAGACCCAATA-TTTTGATTAACGAACTAAGTTACCCTAGGGATAACAGCGCAATCCACTCTAAGAGTCCCTATCGACGAGTGGGCTTACGACCTCGATGTTGGATCAAGGCATCCC-AGTGGTGCAACCGCTACTAAAGGTTCG-TTTGT-TCAACGATTAAAGCCTTACGTGATC---]
[E_albolabris_MZ203208           ------------------------------------------CCCAGTGAC-AATTTCAACGGCCGCGGTATCCTAACCGTGC-AAAG-GTAGCGTAATCACCTGTTTCTTAATTAGAGACCTGTATGAATGGCACCACGAGAGTCACACTGTCTCCTCTTTCAAGTCAGTGAAATTAATCTTTCTGTGAAAAAGCAGAAATTCTCAAACAAGACGAGAAGACCCTTTGGAGCTTAAGACC-AATAAAA-TTT-ATGCCTC------TTACTTT-ATACACA--CCA--CCGCAAC-CCAAATTTTAATAGTCTTCAGTTGGGGCAACTACGGAGTAAAAATAACCCTCCAAGATGAACCGGAAT-TTTCCTAAACTAAAAGCCACAGCTTTATGTATCAATAAAATGACATTATTAGACCCAATA-TTTTGATTAACGAACTAAGTTACCCTAGGGATAACAGCGCAATCCACTCTAAGAGTCCCTATCGACGAGTGGGCTTACGACCTCGATGTTGGATCAAGGCATCCC-AGTGGTGCAACCGCTACTAAAGGTTCG-TTTGT-TCAACGATTAAAGCCTTACGTGATCTGA]
E_albolabris_MG856956           ----AACATCACCTCATGA-----CATAAGAGGCCCAGCCTGCCCAGTGAC-AATTTCAACGGCCGCGGTATCCTAACCGTGC-AAAG-GTAGCGTAATCACCTGTTTCTTAATTAGAGACCTGTATGAATGGCACCACGAGAGTCACACTGTCTCCTCTTTCAAGTCAGTGAAATTAATCTTTCTGTGAAAAAGCAGAAATTCTCAAACAAGACGAGAAGACCCTTTGGAGCTTAAGACC-AATAAAA-TTTTATG----------TTACTTT-ATACACA--CC---CCGCAAC-CCAAATTTTAATAGTCTTCAGTTGGGGCAACTACGGAGTAAAAATAACCCTCCAAGATGAACCGGAAT-TTTCCTAAACTAAAAGCCACAGCTTTATGTATCAATAAAATGACATTATTAGACCCAATA-TTTTGATTAACGAACTAAGTTACCCTAGGGATAACAGCGCAATCCACTCTAAGAGTCCCTATCGACGAGTGGGCTTACGACCTCGATGTTGGATCAAGGCATCCC-AGTGGTGCAACCGCTACTAAAGGTTCG-TTTGT-TCAACGATTAAAGCCTTACATGATCTGA
[E_albolabris_MT872476           -----------------GA-----CATAAGAGGCCCAGCCTGCCCAGTGAC-AATTTCAACGGCCGCGGTATCCTAACCGTGC-AAAG-GTAGCGTAATCACCTGTTTCTTAATTAGAGACCTGTATGAATGGCACCACGAGAGTCACACTGTCTCCTCTTTCAAGTCAGTGAAATTAATCTTTCTGTGAAAAAGCAGAAATTCTCAAACAAGACGAGAAGACCCTTTGGAGCTTAAGACC-AATAAAA-TTTTATG----------TTACTTT-ATACACA--CC---CCGCAAC-CCAAATTTTAATAGTCTTCAGTTGGGGCAACTACGGAGTAAAAATAACCCTCCAAGATGAACCGGAAT-TTTCCTAAACTAAAAGCCACAGCTTTATGTATCAATAAAATGACATTATTAGACCCAATA-TTTTGATTAACGAACTAAGTTACCCTAGGGATAACAGCGCAATCCACTCTAAGAGTCCCTATCGACGGGTGGGCTTACGACCTCGATGTTGGATCAAGGCATCCC-AGTGGTGCAACCGCTACTAAAGGTTCG-TTTGT-TCAACGATTAAAGCCTTACATGAT----]
[E_albolabris_MG856955           ----AACATCACCTCATGA-----CATAAGAGGCCCAGCCTGCCCAGTGAC-AATTTCAACGGCCGCGGTATCCTAACCGTGC-AAAG-GTAGCGTAATCACCTGTTTCTTAATTAGAGACCTGTATGAATGGCACCACGAGAGTCACACTGTCTCCTCTTTCAAGTCAGTGAAATTAATCTTTCTGTGAAAAAGCAGAAATTCTCAAACAAGACGAGAAGACCCTTTGGAGCTTAAGACC-AATAAAA-TTTTATG----------TTACTTT-ATACACA--CC---CCGCAAC-CCAAATTTTAATAGTCTTCAGTTGGGGCAACTACGGAGTAAAAATAACCCTCCAAGATGAACCGGAAT-TTTCCTAAACTAAAAGCCACAGCTTTATGTATCAATAAAATGACATTATTAGACCCAATA-TTTTGATTAACGAACTAAGTTACCCTAGGGATAACAGCGCAATCCACTCTAAGAGTCCCTATCGACGAGTGGGCTTACGACCTCGATGTTGGATCAAGGCATCCC-AGTGGTGCAACCGCTACTAAAGGTTCG-TTTGT-TCAACGATTAAAGCCTTACATGAT----]
E_albolabris_TJD_768            -AAAAACATCACCTCATGACCACTCATAAGAGGCCCAGCCTGCCCAGTGAC-AATTTCAACGGCCGCGGTATCCTAACCGTGC-AAAG-GTAGCGTAATCACCTGTTTCTTAATTAGAGACCTGTATGAATGGCACCACGAGAGTCACACTGTCTCCTCTTTCAAGTCAGTGAAATTAATCTTTCTGTGAAAAAGCAGAAATTCTCAAACAAGACGAGAAGACCCTTTGGAGCTTAAGACC-AATAAAA-TTTTATGCCTC------TTACTTT-ATACACA--CCA--CCGCGAC-CCAAATTTTAATAGTCTTCAGTTGGGGCAACTACGGAGTAAAAATAACCCTCCAAGATGAACCGGAAT-TTTCCTAAACTAAAAGCCACAGCTTTATGTATCAATAAAATGACATTATTAGACCCAATA-TTTTGATTAACGAACTAAGTTACCCTAGGGATAACAGCGCAATCCACTCTAAGAGTCCCTATCGACGGGTGGGCTTACGACCTCGATGTTGGATCAAGGCATCCC-AGTGGTGCAACCGCTACTAAAGGTTCG-TTTGT-TCAACGATTAAAGCCTTACGTGATCTGA
[E_albolabris_JAC_25586          ---AAACATCACCTCATGACCACTCATAAGAGGCCCAGCCTGCCCAGTGAC-AATTTCAACGGCCGCGGTATCCTAACCGTGC-AAAG-GTAGCGTAATCACCTGTTTCTTAATTAGAGACCTGTATGAATGGCACCACGAGAGTCACACTGTCTCCTCTTTCAAGTCAGTGAAATTAATCTTTCTGTGAAAAAGCAGAAATTCTCAAACAAGACGAGAAGACCCTTTGGAGCTTAAGACC-AATAAAA-TTTTATGCCTC------TTACTTT-ATACACA--CCA--CCGCAAC-CCAAATTTTAATAGTCTTCAGTTGGGGCAACTACGGAGTAAAAATAACCCTCCAAGATGAACCGGAAT-TTTCCTAAACTAAAAGCCACAGCTTTATGTATCAATAAAATGACATTATTAGACCCAATA-TTTTGATTAACGAACTAAGTTACCCTAGGGATAACAGCGCAATCCACTCTAAGAGTCCCTATCGACGGGTGGGCTTACGACCTCGATGTTGGATCAAGGCATCCC-AGTGGTGCAACCGCTACTAAAGGTTCGTTTTGT-TCAACGATTAAAGCCT------------]
E_albolabris_TJD_767            -AAAAACATCACCTCATGACCACTCATAAGAGGCCCAGCCTGCCCAGTGAC-AATTTCAACGGCCGCGGTATCCTAACCGTGC-AAAG-GTAGCGTAATCACCTGTTTCTTAATTAGAGACCTGTATGAATGGCACCACGAGAGTCACACTGTCTCCTCTTTCAAGTCAGTGAAATTAATCTTTCTGTGAAAAAGCAGAAATTCTCAAACAAGACGAGAAGACCCTTTGGAGCTTAAGACC-AATAAAA-TTTTATGCCTC------TTACTTT-ATACACA--CCA--CCGCAAC-CCAAATTTTAATAGTCTTCAGTTGGGGCAACTACGGAGTAAAAATAACCCTCCAAGATGAACCGGAAT-TTTCCTAAACTAAAAGCCACAGCTTTATGTATCAATAAAATGACATTATTAGACCCAATA-TTTTGATTAACGAACTAAGTTACCCTAGGGATAACAGCGCAATCCACTCTAAGAGTCCCTATCGACGGGTGGGCTTACGACCTCGATGTTGGATCAAGGCATCCC-AGTGGTGCAACCGCTACTAAAGGTTCG-TTTGT-TCAACGATTAAAGCCTTACGTGATCTGG
[E_albolabris_JAC_25414          ------CATCACCTCATGACCACTCATAAGAGGCCCAGCCTGCCCAGTGAC-AATTTCAACGGCCGCGGTATCCTAACCGTGC-AAAG-GTAGCGTAATCACCTGTTTCTTAATTAGAGACCTGTATGAATGGCACCACGAGAGTCACACTGTCTCCTCTTTCAAGTCAGTGAAACTAATCTTTCTGTGAAAAAGCAGAAATTCTCAAACAAGACGAGAAGACCCTTTGGAGCTTAAGACC-AATAAAA-TTC-ATGCCTC------TTACTTT-ATACACA--CCA--CCGCAAC-CCAAATTTTAACAGTCTTCAGTTGGGGCAACTACGGAGTAAAAATAACCCTCCAAGATGAACCGGAAT-TTTCCTAAACTAAAAGCCACAGCTTTATGTATCAATAAAATGACATTATTAGACCCAATA-TTTTGATTAACGAACTAAGTTACCCTAGGGATAACAGCGCAATCCACTCTAAGAGTCCCTATCGACGGGTGGGCTTACGACCTCGATGTTGGATCAAGGCATCCCCAGTGGTGCAACCGCTACTAAAGGTTCG-TTTGT-TCAACGATTAAAGCCTTACGTG------]
E_albolabris_JAC_25642          -AAAAACATCACCTCATGACCACTCATAAGAGGCCCAGCCTGCCCAGTGAC-AATTTCAACGGCCGCGGTATCCTAACCGTGC-AAAG-GTAGCGTAATCACCTGTTTCTTAATTAGAGACCTGTATGAATGGCACCACGAGAGTCACACTGTCTCCTCTTTCAAGTCAGTGAAACTAATCTTTCTGTGAAAAAGCAGAAATTCTCAAACAAGACGAGAAGACCCTTTGGAGCTTAAGACC-AATAAAA-TTC-ATGCCTC------TTACTTT-ATACACA--CCA--CCGCAAC-CCAAATTTTAACAGTCTTCAGTTGGGGCAACTACGGAGTAAAAATAACCCTCCAAGATGAACCGGAAT-TTTCCTAAACTAAAAGCCACAGCTTTATGTATCAATAAAATGACATTATTAGACCCAATA-TTTTGATTAACGAACTAAGTTACCCTAGGGATAACAGCGCAATCCACTCTAAGAGTCCCTATCGACGGGTGGGCTTACGACCTCGATGTTGGATCAAGGCATCCC-AGTGGTGCAACCGCTACTAAAGGTTCG-TTTGT-TCAACGATTAAAGCCTTACGTGT-----
E_albolabris_JAC_25298          ---------CACCTCATGACCACTCATAAGAGGCCCAGCCTGCCCAGTGAC-AATTTCAACGGCCGCGGTATCCTAACCGTGC-AAAG-GTAGCGTAATCACCTGTTTCTTAATTAGAGACCTGTATGAATGGCACCACGAGAGTCACACTGTCTCCTCTTTCAAGTCAGTGAAACTAATCTTTCTGTGAAAAAGCAGAAATTCTCAAACAAGACGAGAAGACCCTTTGGAGCTTAAGACC-AATAAAA-TTC-ATGCCTC------TTACTTT-ATACACA--CCA--CCGCAAC-CCAAATTTTAACAGTCTTCAGTTGGGGCAACTACGGAGTAAAAATAACCCTCCAAGATGAACCGGAAT-TTTCCTAAACTAAAAGCCACAGCTTTATGTATCAATAAAATGACATTATTAGACCCAATA-TTTTGATTAACGAACTAAGTTACCCTAGGGATAACAGCGCAATCCACTCTAAGAGTCCCTATCGACGGGTGGGCTTACGACCTCGATGTTGGATCAAGGCATCCC-AGTGGTGCAACCGCTACTAAAGGTTCG-TTTGT-TCAACGATTAAAGCCTTACGTGATCT--
[E_albolabris_MT872481           ---------------------------------------------------------------------------------------G-GTAGCGTAATCACCTGTTTCTTAATTAGAGACCTGTATGAATGGCACCACGAGAGTCACACTGTCTCCTCTTTCAAGTCAGTGAAACTAATCTTTCTGTGAAAAAGCAGAAATTCTCAAACAAGACGAGAAGACCCTTTGGAGCTTAAGACC-AATAAAA-TTC-ATG----------TTACTTT-ATACACA--CC---CCGCAAC-CCAAATTTTAACAGTCTTCAGTTGGGGCAACTACGGAGTAAAAATAACCCTCCAAGATGAACCGGAAT-TTTCCTAAACTAAAAGCCACAGCTTTATGTATCAATAAAATGACATTATTAGACCCAATA-TTTTGATTAACGAACTAAGTTACCCTAGGGATAACAGCGCAATCCACTCTAAGAGTCCCTATCGACGGGTGGGCTTACGACCTCGATGTTGGATCAAGGCATCCC-AGTGGTGCAACCGCTACTAAAGGTTCG-TTTGT-TCAACGATTAAAGCCTTACGTGATCT--]
E_albolabris_MT872482           ---------------------------------------------------------------------------------------G-GTAGCGTAATCACCTGTTTCTTAATTAGAGACCTGTATGAATGGCACCACGAGAGTCACACTGTCTCCTCTTTCAAGTCAGTGAAACTAATCTTTCTGTGAAAAAGCAGAAATTCTCAAACAAGACGAGAAGACCCTTTGGAGCTTAAGACC-AATAAAA-TTC-ATG----------TTACTTT-ATACACA--CC---CCGCAAC-CCAAATTTTAACAGTCTTCAGTTGGGGCAACTACGGAGTAAAAATAACCCTCCAAGATGAACCGGAAT-TTTCCTAAACTAAAAGCCACAGCTTTATGTATCAATAAAATGACATTATTAGACCCAATA-TTTTGATTAACGAACTAAGTTACCCTAGGGATAACAGCGCAATCCACTCTAAGAGTCCCTATCGACGGGTGGGCTTACGACCTCGATGTTGGATCAAGGCATCCC-AGTGGTGCAACCGCTACTAAAGGTTCG-TTTGT-TCAACGATTAAAGCCTTACATGATCT--
[E_albolabris_MT872483           ---------------------------------------------------------------------------------------G-GTAGCGTAATCACCTGTTTCTTAATTAGAGACCTGTATGAATGGCACCACGAGAGTCACACTGTCTCCTCTTTCAAGTCAGTGAAACTAATCTTTCTGTGAAAAAGCAGAAATTCTCAAACAAGACGAGAAGACCCTTTGGAGCTTAAGACC-AATAAAA-TTC-ATG----------TTACTTT-ATACACA--CC---CCGCAAC-CCAAATTTTAACAGTCTTCAGTTGGGGCAACTACGGAGTAAAAATAACCCTCCAAGATGAACCGGAAT-TTTCCTAAACTAAAAGCCACAGCTTTATGTATCAATAAAATGACATTATTAGACCCAATA-TTTTGATTAACGAACTAAGTTACCCTAGGGATAACAGCGCAATCCACTCTAAGAGTCCCTATCGACGGGTGGGCTTACGACCTCGATGTTGGATCAAGGCATCCC-AGTGGTGCAACCGCTACTAAAGGTTCG-TTTGT-TCAACGATTAAAGCCTTACATGATCT--]
E_petersi_ISZ_596               ----AACATCACCTCATGACCACTCATAAGAGGCCCAGCCTGCCCAGTGAT-AATTTTAACGGCCGCGGTATCCTAACCGTGC-AAAG-GTAGCGTAATCACCTGTTTCTTAATTAGAGACCTGTATGAACGGCATCACGAGAGTCACACTGTCTCCTCTTTCAAGTCAGTGAAACTAATCTTTCTGTGAAAAAGCAGAAATTCTCAAACAAGACGAGAAGACCCTTTGGAGCTTAAGACC-AATAAAA-TTTTATGCCTC------CTACTTT-ATACACA--CCT--CCGCAACA-CAAATTTTAATAGTCTTTAGTTGGGGCAACTACGGAGTAAAAATAACCCTCCAAGATGAAACGGAAT-TTTCCTAAACTAAAAGCCACAGCTTTATGTATCAATAAAATGACATTATTAGACCCAATA-TTTTGATTAACGAACTAAGTTACCCTAGGGATAACAGCGCAATCCACTCTAAGAGTCCCTATCGACGAGCGGGCTTACGACCTCGATGTTGGATCAAGGCATCCC-AGTGGTGCAACCGCTACTAAAGGTTCG-TTTGT-TCAACGATTAAAGCCTTACGTGATC---
[E_petersi_ISZ_594               -AAAAACATCACCTCATGACCACTCATAAGAGGCCCAGCCTGCCCAGTGAT-AATTTCAACGGCCGCGGTATCCTAACCGTGC-AAAG-GTAGCGTAATCACCTGTTTCTTAATTAGAGACCTGTATGAACGGCATCACGAGAGTCACACTGTCTCCTCTTTCAAGTCAGTGAAACTAATCTTTCTGTGAAAAAGCAGAAATTCTCAAACAAGACGAGAAGACCCTTTGGAGCTTAAGACC-AATAAAA-TTTTATGCCTC------CTACTTT-ATACACA--CCT--CCGCAACA-CAAATTTTAATAGTCTTTAGTTGGGGCAACTACGGAGTAAAAATAACCCTCCAAGATGAAACGGAAT-TTTCCTAAACTAAAAGCCACAGCTTTATGTATCAATAAAATGACATTATTAGACCCAATA-TTTTGATTAACGAACTAAGTTACCCTAGGGATAACAGCGCAATCCACTCTAAGAGTCCCTATCGACGAGTGGGCTTACGACCTCGATGTTGGATCAAGGCATCCC-AGTGGTGCAACCGCTACTAAAGGTTCG-TTT-------------------------------]
E_petersi_ISZ_595               ---AAACATCACCTCATGACCACTCATAAGAGGCCCAGCCTGCCCAGTGAT-AATTTCAACGGCCGCGGTATCCTAACCGTGC-AAAG-GTAGCGTAATCACCTGTTTCTTAATTAGAGACCTGTATGAACGGCATCACGAGAGTCACACTGTCTCCTCTTTCAAGTCAGTGAAACTAATCTTTCTGTGAAAAAGCAGAAATTCTCAAACAAGACGAGAAGACCCTTTGGAGCTTAAGACC-AATAAAA-TTTTATGCCTC------CTACTTT-ATACACA--CCT--CCGCAACA-CAAATTTTAATAGTCTTTAGTTGGGGCAACTACGGAGTAAAAATAACCCTCCAAGATGAAACGGAAT-TTTCCTAAACTAAAAGCCACAGCTTTATGTATCAATAAAATGACATTATTAGACCCAATA-TTTTGATTAACGAACTAAGTTACCCTAGGGATAACAGCGCAATCCACTCTAAGAGTCCCTATCGACGAGTGGGCTTACGACCTCGATGTTGGATCAAGGCATCCC-AGTGGTGCAACCGCTACTAAAGGTTCG-TTTGT-TCAACGATTAAAGCCTTACGTGATCT--
[E_petersi_UOGV_3009             ---AAACATCACCTCATGACCACTCATAAGAGGCCCAGCCTGCCCAGTGAT-AATTTCAACGGCCGCGGTATCCTAACCGTGC-AAAG-GTAGCGTAATCACCTGTTTCTTAATTAGAGACCTGTATGAACGGCATCACGAGAGTCACACTGTCTCCTCTTTCAAGTCAGTGAAACTAATCTTTCTGTGAAAAAGCAGAAATTCTCAAACAAGACGAGAAGACCCTTTGGAGCTTAAGACC-AATAAAA-TTTTATGCCTC------CTACTTT-ATACACA--CCT--CCGCAACA-CAAATTTTAATAGTCTTTAGTTGGGGCAACTACGGAGTAAAAATAACCCTCCAAGATGAAACGGAAT-TTTCCTAAACTAAAAGCCACAGCTTTATGTATCAATAAAATGACATTATTAGACCCAATA-TTTTGATTAACGAACTAAGTTACCCTAGGGATAACAGCGCAATCCACTCTAAGAGTTCCTATCGACGAGTGGGCTTACGACCTCGATGTTGGATCAAGGCATCCC-AGTGGTGCAACCGCTACTAAAGGTTCG-T---------------------------------]
E_petersi_UOGV_2980             ---AAACATCACCTCATGACCACTCATAAGAGGCCCAGCCTGCCCAGTGAT-AATTTCAACGGCCGCGGTATCCTAACCGTGC-AAAG-GTAGCGTAATCACCTGTTTCTTAATTAGAGACCTGTATGAACGGCATCACGAGAGTCACACTGTCTCCTCTTTCAAGTCAGTGAAACTAATCTTTCTGTGAAAAAGCAGAAATTCTCAAACAAGACGAGAAGACCCTTTGGAGCTTAAGACC-AATAAAA-TTTTATGCCTC------CTACTTT-ATACACA--CCT--CCGCAACA-CAAATTTTAATAGTCTTTAGTTGGGGCAACTACGGAGTAAAAATAACCCTCCAAGATGAAACGGAAT-TTTCCTAAACTAAAAGCCACAGCTTTATGTATCAATAAAATGACATTATTAGACCCAATA-TTTTGATTAACGAACTAAGTTACCCTAGGGATAACAGCGCAATCCACTCTAAGAGTTCCTATCGACGAGTGGGCTTACGACCTCGATGTTGGATCAAGGCATCCC-AGTGGTGCAACCGCTACTAAAGGTTCG-TTTGT-TCAACGATTAAAGCCTTACGTGATC---
[E_petersi_UOGV_2981             ---AAACATCACCTCATGACCACTCATAAGAGGCCCAGCCTGCCCAGTGAT-AATTTCAACGGCCGCGGTATCCTAACCGTGC-AAAG-GTAGCGTAATCACCTGTTTCTTAATTAGAGACCTGTATGAACGGCATCACGAGAGTCACACTGTCTCCTCTTTCAAGTCAGTGAAACTAATCTTTCTGTGAAAAAGCAGAAATTCTCAAACAAGACGAGAAGACCCTTTGGAGCTTAAGACC-AATAAAA-TTTTATGCCTC------CTACTTT-ATACACA--CCT--CCGCAACA-CAAATTTTAATAGTCTTTAGTTGGGGCAACTACGGAGTAAAAATAACCCTCCAAGATGAAACGGAAT-TTTCCTAAACTAAAAGCCACAGCTTTATGTATCAATAAAATGACATTATTAGACCCAATA-TTTTGATTAACGAACTAAGTTACCCTAGGGATAACAGCGCAATCCACTCTAAGAGTTCCTATCGACGAGTGGGCTTACGACCTCGATGTTGGATCAAGGCATCCC-AGTGGTGCAACCGCTACTAAAGGTTCG-TTTGT-TCAACGATTAAAGCCTTACGTGATC---]
E_petersi_JAC_24060             ---------CACCTCATGACCACTCATAAGAGGCCCAGCCTGCCCAGTGAT-AATTTCAACGGCCGCGGTATCCTAACCGTGC-AAAG-GTAGCGTAATCACCTGTTTCTTAATTAGAGACCTGTATGAACGGCATCACGAGAGTCACACTGTCTCCTCTTTCAAGTCAGTGAAACTAATCTTTCTGTGAAAAAGCAGAAATTCTCAAACAAGACGAGAAGACCCTTTGGAGCTTAAGACC-AATAAAA-TTTTATGCCTC------CTACTTT-ATATACA--CCA--CCGCAACACCAAATTTTAAAAGTCTTCAGTTGGGGCAACTACGGAGTAAAAATAACCCTCCAAGATGAAACGGAAT-TTTCCTAAACCAAAAGCCACAGCTTTATGTATCAATAAAATGACATTATTAGACCCAATA-TTTTGATTAACGAACTAAGTTACCCTAGGGATAACAGCGCAATCCACTCTAAGAGTCCCTATCGACGAGTGGGCTTACCACCTCCATGTTGGATCAAGGCATCCC-AGTGGTGCAACCGCTACTAAAGGTTCG-TTTGT-TCAAC-----------------------
E_petersi_UOGV_1547             ---AAACATCACCTCATGACCACTCATAAGAGGCCCAGCCTGCCCAGTGAT-AATTTCAACGGCCGCGGTATCCTAACCGTGC-AAAG-GTAGCGTAATCACCTGTTTCTTAATTAGAGACCTGTATGAACGGCATCACGAGAGTCACACTGTCTCCTCTTTCAAGTCAGTGAAACTAATCTTTCTGTGAAAAAGCAGAAATTCTCAAACAAGACGAGAAGACCCTTTGGAGCTTAAGACC-AATAAAA-TTTTATGCCTC------CTACTTT-ATATACA--CCA--CCGCGACACCAAATTTTAAAAGTCTTCAGTTGGGGCAACTACGGAGTAAAAATAACCCTCCAAGATGAAACGGAAT-TTTCCTAAACCAAAAGCCACAGCTTTATGTATCAATAAAATGACATTATTAGACCCAATA-TTTTGATTAACGAACTAAGTTACCCTAGGGATAACAGCGCAATCCACTCTAAGAGTCCCTATCGACGAGTGGGCTTACGACCTCGATGTTGGATCAAGGCATCCC-AGTGGTGCAACCGCTACTAAAGGTTCG-TTTGT-TCAACGATTAAAGCCTTACGTGATC---
E_petersi_TJD_799               --AAAACATCACCTCATGACTACTCATAAGAGGCCCAGCCTGCCCAGTGAT-AATTTCAACGGCCGCGGTATCCTAACCGTGC-AAAG-GTAGCGTAATCACCTGTTTCTTAATTAGAGACCTGTATGAACGGCATCACGAGAGTCACACTGTCTCCTCTTTCAAGTCAGTGAAACTAATCTTTCTGTGAAAAAGCAGAAATTCTCAAACAAGACGAGAAGACCCTTTGGAGCTTAAGACC-AATAAAA-TTCTATGCTTC------CTACTTT-ATCTACA--CCA--CCGCAACACCAAATTTTAATAGTCTTCAGTTGGGGCAACTACGGAGTAAAAACAACCCTCCAAGATGAAACGGAAT-TTTCCTAAACTAAAAGCCACAGCTTTATGTATCAATAAAATGACATTATTAGACCCAATA-TTTTGATTAACGAACTAAGTTACCCTAGGGATAACAGCGCAATCCACTCTAAGAGTCCCTATCGACGAGTGGGCTTACGACCTCGATGTTGGATCAAGGCATCCC-AGTGGTGCAACCGCTACTAAAGGTTCG-TTTGT-TCAACGATTAAAGCCTTACGTGATCTT-
[E_petersi_TJD_797               --AAAACATCACCTCATGACTACTCATAAGAGGCCCAGCCTGCCCAGTGAT-AATTTCAACGGCCGCGGTATCCTAACCGTGC-AAAG-GTAGCGTAATCACCTGTTTCTTAATTAGAGACCTGTATGAACGGCATCACGAGAGTCACACTGTCTCCTCTTTCAAGTCAGTGAAACTAATCTTTCTGTGAAAAAGCAGAAATTCTCAAACAAGACGAGAAGACCCTTTGGAGCTTAAGACC-AATAAAA-TTCTATGCTTC------CTACTTT-ATCTACA--CCA--CCGCAACACCAAATTTTAATAGTCTTCAGTTGGGGCAACTACGGAGTAAAAACAACCCTCCAAGATGAAACGGAAT-TTTCCTAAACTAAAAGCCACAGCTTTATGTATCAATAAAATGACATTATTAGACCCAATA-TTTTGATTAACGAACTAAGTTACCCTAGGGATAACAGCGCAATCCACTCTAAGAGTCCCTATCGACGAGTGGGCTTACGACCTCGATGTTGGATCAAGGCATCCC-AGTGGTGCAACCGCTACTAAAGGTTCG-TTTGT-TCAACGATTAAAGCCTTACGTGATCTG-]
[E_petersi_TJD_798               --AAAACATCACCTCATGACTACTCATAAGAGGCCCAGCCTGCCCAGTGAT-AATTTCAACGGCCGCGGTATCCTAACCGTGC-AAAG-GTAGCGTAATCACCTGTTTCTTAATTAGAGACCTGTATGAACGGCATCACGAGAGTCACACTGTCTCCTCTTTCAAGTCAGTGAAACTAATCTTTCTGTGAAAAAGCAGAAATTCTCAAACAAGACGAGAAGACCCTTTGGAGCTTAAGACC-AATAAAA-TTCTATGCTTC------CTACTTT-ATCTACA--CCA--CCGCAACACCAAATTTTAATAGTCTTCAGTTGGGGCAACTACGGAGTAAAAACAACCCTCCAAGATGAAACGGAAT-TTTCCTAAACTAAAAGCCACAGCTTTATGTATCAATAAAATGACATTATTAGACCCAATA-TTTTGATTAACGAACTAAGTTACCCTAGGGATAACAGCGCAATCCACTCTAAGAGTCCCTATCGACGAGTGGGCTTACGACCTCGATGTTGGATCAAGGCATCCC-AGTGGTGCAACCGCTACTAAAGGTTCG-TTTGT-TCAACGATTAAAGCCTTACGTGATCTGT]
E_petersi_JAC_25266             --------TCACCTCATGACTACTCATAAGAGGCCCAGCCTGCCCAGTGAT-AATTTCAACGGCCGCGGTATCCTAACCGTGC-AAAG-GTAGCGTAATCACCTGTTTCTTAATTAGAGACCTGTATGAACGGCATCACGAGAGTCACACTGTCTCCTCTTTCAAGTCAGTGAAACTAATCTTTCTGTGAAAAAGCAGAAATTCTCAAACAAGACGAGAAGACCCTTTGGAGCTTAAGACC-AATAAAA-TTTTATGCTTC------CTACTTT-ATCTACA--CCA--CCACGACACCAAATTTTAATAGTCTTCAGTTGGGGCAACTACGGAGTAAAAACAACCCTCCAAGATGAAACGGAAT-TTTCCTAAACTAAAAGCCACAGCTTTATGTATCAATAAAATGACATTATTAGACCCAATA-TTTTGATTAACGAACTAAGTTACCCTAGGGATAACAGCGCAATCCACTCTAAGAGTCCCTATCGACGAGTGGGCTTACGACCTCGATGTTGGATCAAGGCATCCC-AGTGGTGCAACCGCTACTAAAGGTTCG-TTTGT-TCAACGATTAAAGCCTTACGT-------
[E_petersi_JAC_25299             --AAAACATCACCTCATGACTACTCATAAGAGGCCCAGCCTGCCCAGTGAT-AATTTCAACGGCCGCGGTATCCTAACCGTGC-AAAG-GTAGCGTAATCACCTGTTTCTTAATTAGAGACCTGTATGAACGGCATCACGAGAGTCACACTGTCTCCTCTTTCAAGTCAGTGAAACTAATCTTTCTGTGAAAAAGCAGAAATTCTCAAACAAGACGAGAAGACCCTTTGGAGCTTAAGACC-AATAAAA-TTTTATGCTTC------CTACTTT-ATCTACA--CCA--CCGCGACACCAAATTTTAATAGTCTTCAGTTGGGGCAACTACGGAGTAAAAACAACCCTCCAAGATGAAACGGAAT-TTTCCTAAACTAAAAGCCACAGCTTTATGTATCAATAAAATGACATTATTAGACCCAATA-TTTTGATTAACGAACTAAGTTACCCTAGGGATAACAGCGCAATCCACTCTAAGAGTCCCTATCGACGAGTGGGCTTACGACCTCGATGTTGGATCAAGGCATCCC-AGTGGTGCAACCGCTACTAAAGGTTCG-TTTGT-TCAACGATTAAAGCCTTACGTGAT----]
E_petersi_JAC_25265             -CAAAACATCACCTCATGACTACTCATAAGAGGCCCAGCCTGCCCAGTGAT-AATTTCAACGGCCGCGGTATCCTAACCGTGC-AAAG-GTAGCGTAATCACCTGTTTCTTAATTAGAGACCTGTATGAACGGCATCACGAGAGTCACACTGTCTCCTCTTTCAAGTCAGTGAAACTAATCTTTCTGTGAAAAAGCAGAAATTCTCAAACAAGACGAGAAGACCCTTTGGAGCTTAAGACC-AATAAAA-TTTTATGCTTC------CTACTTT-ATCTACA--CCA--CCGCGACACCAAATTTTAATAGTCTTCAGTTGGGGCAACTACGGAGTAAAAACAACCCTCCAAGATGAAACGGAAT-TTTCCTAAACTAAAAGCCACAGCTTTATGTATCAATAAAATGACATTATTAGACCCAATA-TTTTGATTAACGAACTAAGTTACCCTAGGGATAACAGCGCAATCCACTCTAAGAGTCCCTATCGACGAGTGGGCTTACGACCTCGATGTTGGATCAAGGCATCCC-AGTGGTGCAACCGCTACTAAAGGTTCG-TTTGT-TCAACGATTAAAGCCTTACGTGATCT--
[E_petersi_JAC_25219             --------TCACCTCATGACTACTCATAAGAGGCCCAGCCTGCCCAGTGAT-AATTTCAACGGCCGCGGTATCCTAACCGTGC-AAAG-GTAGCGTAATCACCTGTTTCTTAATTAGAGACCTGTATGAACGGCATCACGAGAGTCACACTGTCTCCTCTTTCAAGTCAGTGAAACTAATCTTTCTGTGAAAAAGCAGAAATTCTCAAACAAGACGAGAAGACCCTTTGGAGCTTAAGACC-AATAAAA-TTTTATGCTTC------CTACTTT-ATCTACA--CCA--CCGCGACACCAAATTTTAATAGTCTTCAGTTGGGGCAACTACGGAGTAAAAACAACCCTCCAAGATGAAACGGAAT-TTTCCTAAACTAAAAGCCACAGCTTTATGTATCAATAAAATGACATTATTAGACCCAATA-TTTTGATTAACGAACTAAGTTACCCTAGGGATAACAGCGCAATCCACTCTAAGAGTCCCTATCGACGAGTGGGCTTACGACCTCGATGTTGGATCAAGGCATCCC-AGTGGTGCAACCGCTACTAAAGGTTCG-TTTGT-TCAACGATTAAAGC--------------]
E_petersi_MT872473              ---------------------------------------------------------------------------------------G-GTAGCGTAATCACCTGTTTCTTAATTAGAGACCTGTATGAACGGCATCACGAGAGTCACACTGTCTCCTCTTTCAAGTCAGTGAAACTAATCTTTCTGTGAAAAAGCAGAAATTCTCAAACAAGACGAGAAGACCCTTTGGAGCTTAAGACC-AATAAAA-TTTTATG----------CTACTTT-ATCTACA--CC---CCGCGACACCAAATTTTAATAGTCTTCAGTTGGGGCAACTACGGAGTAAAAACAACCCTCCAAGATGAAACGGAAT-TTTCCTAAACTAAAAGCCACAGCTTTATGTATCAATAAAATGACATTATTAGACCCAATA-TTTTGATTAACGAACTAAGTTACCCTAGGGATAACAGCGCAATCCACTCTAAGAGTCCCTATCGACGAGTGGGCTTACGACCTCGATGTTGGATCAAGGCATCCC-AGTGGTGCAACCGCTACTAAAGGTTCG-TTTGT-TCAACGATTAAAGCCTTACATGATCT--
[E_nitidus_MG857032              ---------------------------------------------------------------------------------------G-GTAGCGTAATCACCTGTTTCTTAATTAGAGACCTGTATGAACGGCATCACGAGAGTCACACTGTCTCCTCTTTCAAGTCAGTGAAACTAATCTTTCTGTGAAAAAGCAGAAATTCTCAAACAAGACGAGAAGACCCTTTGGAGCTTAAGACC-AATAAAA-TTTTATG----------CTACTTT-ATCTACA--CC---CCGCGACACCAAATTTTAATAGTCTTCAGTTGGGGCAACTACGGAGTAAAAACAACCCTCCAAGATGAAACGGAAT-TTTCCTAAACTAAAAGCCACAGCTTTATGTATCAATAAAATGACATTATTAGACCCAATA-TTTTGATTAACGAACTAAGTTACCCTAGGGATAACAGCGCAATCCACTCTAAGAGTCCCTATCGACGAGTGGGCTTACGACCTCGATGTTGGATCAAGGCATCCC-AGTGGTGCAACCGCTACTAAAGGTTCG-TTTGT-TCAACGATTAAAGCCTTACATGATCTGG]

;

END;

[
BEGIN SETS;
	CHARSET Exclude_DCC   =   1- 4 20- 24 52 84 89 242 250 258- 267 275 283- 286 289 366 427 533 561 567 594- 595;
	CHARSET 'Include_These_DCC'   =   5- 19 25- 51 53- 83 85- 88 90- 241 243- 249 251- 257 268- 274 276- 282 287- 288 290- 365 367- 426 428- 532 534- 560 562- 566 568- 593;

END;

BEGIN ASSUMPTIONS;
	TYPESET * UNTITLED   =  unord:  1- 595;

	EXSET * UNTITLED  =  1 -  4 20 -  24 52 84 89 242 250 258 -  267 275 283 -  286 289 366 427 533 561 567 594 -  595;

END;
]
