# Supplementary material for: Two new species of Eleutherodactylus from western and central Mexico (Eleutherodactylus jamesdixoni sp. nov., Eleutherodactylus humboldti sp. nov.)
Source: PeerJ. 2023 Mar 8;11:e14985. doi: 10.7717/peerj.14985 (PMC10007972; doi:10.7717/peerj.14985)
Supplement: Supplemental Information 3 [file peerj-11-14985-s003.rmd]

---
title: "Syrrhophus Pairwise Distances, revised 27Nov"
subtitle: "Previous versions had a bug!"
author: David Cannatella
date: "`r format(Sys.time(), '%B %e, %Y')`"
output:
  bookdown::html_document2:
    toc: yes
    toc_float: yes
    self_contained: TRUE
    number_sections: TRUE
    toc_depth: 4
    pandoc_args: --number-offset=15
    html-math-method: katex
    keep_md: yes
    highlight: rstudio
    theme: cerulean
---

<style type="text/css">
  p.caption {font-size: 11pt;}
  body{
  font-size: 14pt;
  pre{
  font-size: 12pt;
}
</style>


```{r setup, echo = FALSE, include = FALSE}
# Get sequences from fasta file using ape
# Calculate pairwise distances among all individuals
# Group individuals into species and calculate mean of
# pairwise distances among species.

knitr::opts_chunk$set(echo = TRUE)
knitr::opts_chunk$set(comment = "#>")
knitr::opts_chunk$set(echo = TRUE, warning = F, message = F)
library(ape)
library(bookdown)
library(phytools)
library(gdata)  # upperTriangle()
library(tidyverse)
library(lubridate)
library(ggplot2)
library(magrittr)
library(forcats)

#options(warn = 2)
#library(graph4lg)
#library(pillar)
```

Any version of this script prior to 27Nov had a bug related to how
to fill the diagonals of the matrix, in the Mean_pairwise() function.


```{r}
# Function to compute the among-species mean pairwise distance
# for an alignment of one gene
Mean_pairwise <-  function (sequence_file, name_map, myModel)   {
  # debug code in next three lines
  #name_map <- "data/Syrrhophus_Pairwise_Name_Map_27Nov.txt"
  #sequence_file <- "data/West-Syrrhophus-16S-27Nov-unique-160tips.nex"
  #myModel <- "N"
  
  # Map sequence names to a species (group),
  # Read sequences and calculate p-distance matrix
  my_Name_Mapping <- read_tsv(name_map, col_names = T, col_types = "cc") 
  #my_Sequences     <- read.FASTA(sequence_file)
  my_Sequences     <- read.nexus.data(sequence_file)
  my_Sequences <- nexus2DNAbin(my_Sequences)
  
  myModel <- if (myModel == "N") "N" else "raw"
  my_Dist_Matrix  <- as.matrix(dist.dna(my_Sequences, 
                                       model = myModel, 
                                       pairwise.deletion = T))

  # Make a df from matrix row names, column names, and cell values for
  # further processing
  row <- rownames(my_Dist_Matrix)
  col <- colnames(my_Dist_Matrix)
  my_Distance_df <- as_tibble(expand.grid(row, col, stringsAsFactors = F))
  my_Distance_df <- mutate(my_Distance_df, distance = as.vector(my_Dist_Matrix ))
  
  # Add species group names to df for each row
  colnames(my_Distance_df) <- c("row", "col", "distance")
  my_Renamed_Distances <- left_join(my_Distance_df, my_Name_Mapping, 
                           by = c("row" = "original_name"))
  my_Renamed_Distances <- left_join(my_Renamed_Distances, my_Name_Mapping, 
                           by = c("col" = "original_name"))
  
  # DEBUG
  #unique(my_Renamed_Distances$new_name.x)
  #unique(my_Renamed_Distances$new_name.y)
  
  # Rearrange taxon names to follow consistent order of 
  # pairwise comparisons
  for (i in 1:nrow(my_Renamed_Distances))  {
    if (my_Renamed_Distances$new_name.x[i] > my_Renamed_Distances$new_name.y[i]) {
      temp <- my_Renamed_Distances$new_name.x[i]
      my_Renamed_Distances$new_name.x[i] <- my_Renamed_Distances$new_name.y[i]
      my_Renamed_Distances$new_name.y[i] <- temp
    }
  }
  
  # DEBUG
  # unique(my_Renamed_Distances$new_name.x)
  # unique(my_Renamed_Distances$new_name.y)

  # Plot my_Renamed_Distances for each species
    my_Plot_distances <- my_Renamed_Distances %>% 
    mutate(new_name = as.factor(paste(new_name.x, new_name.y, sep  = "-"))) %>%  
    mutate(new_name = fct_reorder(new_name, distance, .fun = "mean"))
    
  # Group distances by species-pairs and summarize stats
  my_Final_Distances_Stats <- my_Renamed_Distances %>%
    group_by(new_name.x, new_name.y) %>%  
    summarise(mean = mean(distance),
              min  = min(distance), 
              max  = max(distance),
              med  = median(distance))
  length(my_Final_Distances_Stats$mean)
  
  # DEBUG next two lines
  # right_now <- str_replace_all(as.character(now()), "[-: ]", "_")
  # write_tsv(my_Final_Distances_Stats, file = paste0("output/my_Final_Abs_Distances_Stats_", right_now, ".txt"))


  Species_Names_Alphabetical <- group_keys(my_Final_Distances_Stats)$new_name.x
  my_Final_Dist_Matrix <- matrix(nrow = length(Species_Names_Alphabetical), 
                                 ncol = length(Species_Names_Alphabetical))

  rownames(my_Final_Dist_Matrix) <- Species_Names_Alphabetical
  colnames(my_Final_Dist_Matrix) <- Species_Names_Alphabetical
  
  ## The previous bug was here. I mistakenly set diag = F, instead
  ## of filling the diagonal with values! It is fixed now. 27 Nov
  # Fill lower triangle
  lowerTriangle(my_Final_Dist_Matrix, diag = T, byrow = F) <-
    my_Final_Distances_Stats$mean
  # Fill upper to make a symmetric matrix
  upperTriangle(my_Final_Dist_Matrix, diag = T, byrow = T) <-
    my_Final_Distances_Stats$mean

  # Return the results
  return(list(my_Final_Dist_Matrix, my_Plot_distances, my_Final_Distances_Stats))
}
```

```{r }

Plot_Distances <-  function (my_Plot_Distances, gene, Distance_Type)   {
  
# Plot distances against all species pairs, sorted
my_combined_Plot <- ggplot(my_Plot_Distances, 
                           aes(x = new_name, y = distance, 
                               fct_reorder(new_name, distance, .fun = "mean"))) + 
  geom_point(size = 0.7, stroke = 0.1, shape = 21, alpha = 0.5, fill = "gray50",
              aes(color = gene)) +
  #scale_color_manual(values = c("16S" = "black")) +
  scale_color_manual(values = c("black", "red")) +
  stat_summary(
     #fun.y = mean,
     fun = mean,
     geom = "point",
     mapping = aes(color = "mean"),
     size = 0.8
   ) +
  
  theme(axis.text.x = element_text(size = 3, angle = 45, 
                                   hjust = 1.0, vjust = 1.0),
        axis.title = element_text(size = 14),
        panel.background = element_rect(fill = "white",
                                        colour = "black"),
        panel.grid.major.y = element_line(linewidth = 0.2, color = "gray70"), 
        panel.grid.minor.y = element_line(linewidth = 0.2, color = "gray70"),
        panel.grid.major.x = element_line(linewidth = 0.2, color = "gray70"),
        legend.background = element_rect(colour = NA), 
        legend.margin = margin(0.1, 0.1, 0.1, 0.1, unit = "cm"), 
        legend.key = element_rect(fill = "white", colour = NULL),
        legend.key.size = unit(1.0, "lines"), 
        legend.text = element_text(size = rel(0.8)),
        legend.title = element_text(hjust = 0.5), 
        legend.title.align = NULL, 
        legend.position = c(0.1, 0.8), 
        legend.justification = "center", 
        legend.box.background = element_rect(colour = "black")) +
  guides(color = guide_legend(override.aes = list(size = 2, alpha = 1,
                                                  shape = 19))) +
  scale_x_discrete() +
  scale_y_continuous(breaks = waiver(),
                     minor_breaks = waiver()) +
  theme(plot.title =  element_text(size = 20, hjust = 0.5),
        axis.title = element_text(size = 12)) +
  ylab(paste("Pairwise", Distance_Type, "distance")) +
  xlab("Pairwise comparisons between species") 
  ggsave(paste("output/", gene, Distance_Type, "pairwise_distances.pdf"), 
         my_combined_Plot, width = 36, height = 8)

  return()
  }
  
```

```{r ComputeDistances}

# Name of gene for labeling plot
myGene <- "16S"
# nexus alignment of sequences
my_Sequences <- "data/West-Syrrhophus-16S-27Nov-unique-160tips.nex"
# Mapping of sequence name to group name
# It is OK if this file has more mappings than are needed. The script
# ignores any that are not needed
my_Name_Map <- "data/Syrrhophus_Pairwise_Name_Map_27Nov.txt"

# Calculate distance matrix, and assign list items to objects
# The third parameter: "raw" means P-Distance, "N" means Absolute differences
my_Raw <- Mean_pairwise(my_Sequences, my_Name_Map, "raw")
my_Raw_matrix <- unlist(my_Raw[[1]])
my_Raw_plot_distances <- my_Raw[[2]] %>% mutate (gene = myGene)
my_Raw_Stats <- as_tibble(my_Raw[[3]])

# Calculate second distance matrix, and assign list items to objects
# The third parameter: "raw" means P-Distance, "N" means Absolute differences
my_Abs <- Mean_pairwise(my_Sequences, my_Name_Map, "N")
my_Abs_matrix <- unlist(my_Abs[[1]])
my_Abs_plot_distances <- my_Abs[[2]] %>% mutate (gene = myGene)
my_Abs_Stats <- as_tibble(my_Abs[[3]])

# Plot distances against all species pairs, sorted
Plot_Distances(my_Abs_plot_distances, myGene, "Abs")
Plot_Distances(my_Raw_plot_distances, myGene, "Raw") 
  
# Define empty matrix, assign row/col names, and fill with upper and lower
# triangle of distances
my_Combined_Matrix <- matrix(nrow = nrow(my_Abs_matrix), 
                               ncol = ncol(my_Abs_matrix), 
                               dimnames = list(rownames(my_Abs_matrix), 
                                               colnames(my_Abs_matrix)))
lowerTriangle(my_Combined_Matrix) <- lowerTriangle(my_Raw_matrix, byrow = F)
upperTriangle(my_Combined_Matrix) <- upperTriangle(my_Abs_matrix, byrow = F)

# DEBUG next three lines
# dim(my_Raw_matrix)
# dim(my_Abs_matrix)
# dim(my_Combined_Matrix)

# Set date and time as part of filename
# and write pairwise distance matrix to file
right_now <- str_replace_all(as.character(now()), "[-: ]", "_")
write.table(signif(my_Combined_Matrix, digits = 3),            
              file = paste0("output/Combined_dist_matrices_", 
                            right_now, ".txt"), 
              row.names = T, 
              col.names = T,
              quote = F,
              sep = "\t")

# Write the summary stats (mean, min, etc.) to a file after rounding off numbers
my_Raw_Stats <- my_Raw_Stats %>% 
  mutate(across(tidyselect::where(is.numeric), signif, digits = 3))
write_tsv(my_Raw_Stats, 
              file = paste0("output/Raw_Distances_Stats_", right_now, ".txt"))

# Write the summary stats (mean, min, etc.) to a file
my_Abs_Stats <- my_Abs_Stats %>% 
  mutate(across(tidyselect::where(is.numeric), signif, digits = 3))
write_tsv(my_Abs_Stats, 
              file = paste0("output/Abs_Distances_Stats_", right_now, ".txt"))
# end
```
