# Supplementary material for: Two new species of Eleutherodactylus from western and central Mexico (Eleutherodactylus jamesdixoni sp. nov., Eleutherodactylus humboldti sp. nov.)
Source: PeerJ. 2023 Mar 8;11:e14985. doi: 10.7717/peerj.14985 (PMC10007972; doi:10.7717/peerj.14985)
Supplement: Supplemental Information 4 [file peerj-11-14985-s004.csv]

ID	Species	HW	SVL	TL	IOD	ED	IND	EN	FL	TD	THL	SL	HAL	FLL	Fin3L	Fin3DW	Fin4L	Fin4DW
TJD 1305	E. humboldti sp. nov.	10.274	26.018	10.971	3.025	2.767	1.74	2.229	9.834	0.94	11.13	3.565	5.772	7.107	6.072	0.894	5.082	0.7
TJD 1306	E. humboldti sp. nov.	9.838	26.357	9.862	2.361	2.872	1.294	2.365	8.381	1.081	10.294	3.719	5.611	7.062	5.942	0.918	4.688	0.865
TJD 1307	E. humboldti sp. nov.	9.599	24.638	10.154	3.406	2.621	1.711	1.814	9.327	0.926	9.727	2.833	5.63	6.552	6.114	0.939	5.005	0.859
TJD 1308	E. humboldti sp. nov.	9.632	28.536	11.013	2.193	2.623	1.639	2.276	10.023	0.904	10.452	3.568	5.888	7.366	6.223	0.884	5.202	0.858
TJD 833	E. humboldti sp. nov.	8.261	22.339	9.713	2.748	2.299	0.849	2.126	9.998	1.542	9.353	2.939	5.727	6.365	5.988	0.876	4.909	0.8
TJD 834	E. humboldti sp. nov.	8.97	23.418	10.335	2.984	2.591	0.961	2.185	10.15	1.161	9.686	2.91	5.449	6.877	5.676	0.92	4.759	0.854
TJD 835	E. humboldti sp. nov.	8.407	24.084	9.878	3.137	2.377	0.971	2.119	9.374	1.176	9.886	2.948	5.575	6.678	5.822	0.783	4.756	0.718
UOGV 4556	E. humboldti sp. nov.	9.155	24.964	10.47	3.3	2.468	1.412	2.228	9.758	0.943	8.989	2.943	5.734	7.407	6.145	0.641	5.065	0.791
TJD 868	E. maurus	9.352	24.898	9.428	2.811	2.267	0.963	1.914	9.393	0.964	9.352	2.985	5.053	6.469	5.33	0.637	4.232	0.508
TJD 869	E. maurus	10.789	21.759	8.779	2.64	2.483	0.831	1.834	8.763	0.79	8.343	3.142	4.645	6.31	4.941	0.477	4.241	0.533
TJD 870	E. maurus	10.077	23.232	9.054	2.729	2.66	0.979	1.938	9.42	1.04	8.993	2.908	5.294	6.029	5.493	0.738	4.362	0.629
TJD 871	E. maurus	10.217	24.681	9.739	2.806	2.451	0.922	2	9.76	1.497	9.474	3.278	5.553	6.135	5.858	0.764	5.155	0.662
TJD 872	E. maurus	9.121	23.362	9.004	2.973	2.537	1.038	2.091	9.714	0.757	9.025	3.244	5.226	6.298	5.486	0.871	4.84	0.752
TJD 873	E. maurus	10.178	23.537	9.568	2.842	2.474	0.952	1.813	9.35	1.113	9.13	2.774	4.647	6.441	4.916	0.764	4.421	0.689
TJD 874	E. maurus	9.34	23.442	10.312	2.868	2.312	0.907	2.151	10.114	1.041	9.72	3.147	5.465	6.255	5.666	0.772	4.746	0.739
