# Supplementary material for: Two new species of Eleutherodactylus from western and central Mexico (Eleutherodactylus jamesdixoni sp. nov., Eleutherodactylus humboldti sp. nov.)
Source: PeerJ. 2023 Mar 8;11:e14985. doi: 10.7717/peerj.14985 (PMC10007972; doi:10.7717/peerj.14985)
Supplement: Supplemental Information 5 [file peerj-11-14985-s005.csv]

ID	Species	HW	SVL	TL	IOD	ED	IND	EN	FL	TD	THL	SL	HAL	FLL	Fin3L	Fin3DW	Fin4L	Fin4DW
TJD 894	jamesdixoni sp. nov.	8.957	25.759	10.585	2.889	2.559	0.87	2.148	10.374	1.407	9.724	2.869	6.052	7.516	6.319	0.652	5.097	0.487
TJD 896	jamesdixoni sp. nov.	9.007	24.232	9.187	2.727	2.374	0.811	1.714	9.036	0.925	8.939	2.158	5.229	6.739	5.512	0.643	4.339	0.611
TJD 897	jamesdixoni sp. nov.	8.785	21.961	8.709	2.585	2.28	0.913	1.667	8.672	0.969	8.635	2.817	5.254	6.655	5.432	0.698	4.38	0.563
TJD 818	nitidus	9.548	26.761	10.079	2.441	2.791	0.981	2.222	9.979	1.125	10.068	3.382	6.162	6.724	6.357	0.444	5.517	0.435
TJD 819	nitidus	9.71	26.873	9.932	2.704	3.195	0.846	2.316	10.912	1.097	10.013	3.411	5.965	7.055	6.198	0.646	5.043	0.646
TJD 820	nitidus	9.577	26.699	10.031	3.619	2.656	0.912	2.381	10.936	1.368	10.026	3.145	5.908	7.602	6.171	0.556	5.171	0.588
TJD 821	nitidus	10.038	27.117	10.03	3.319	2.992	0.877	2.217	10.954	1.082	9.795	3.044	6.193	7.49	6.528	0.611	5.52	0.566
TJD 822	nitidus	9.197	23.982	8.683	2.751	2.617	0.849	2.534	9.462	1.158	9.968	3.278	5.068	6.748	5.419	0.603	4.763	0.392
