# Supplementary material for: Two new species of Eleutherodactylus from western and central Mexico (Eleutherodactylus jamesdixoni sp. nov., Eleutherodactylus humboldti sp. nov.)
Source: PeerJ. 2023 Mar 8;11:e14985. doi: 10.7717/peerj.14985 (PMC10007972; doi:10.7717/peerj.14985)
Supplement: Supplemental Information 6 [file peerj-11-14985-s006.r]

### PCA tidyverse style ###

#install.packages("devtools") 
#install.packages("tidyverse", type = "binary")
#install.packages("dlookr")
#devtools::install_github("tidymodels/broom", type = "binary")
#install.packages("knitr")
#install.packages("ggfortify")
#install.packages("cowplot", type = "binary")
#install.packages("plotly", type = "binary")
#install.packages("ggrepel", type = "binary")
#install.packages("bit", type = "binary")
#devtools::install_github("vqv/ggbiplot")

library(tidyverse)
library(dlookr)
library(broom)
library(knitr)
library(ggfortify)
library(cowplot)
library(plotly)
library(ggrepel)
library(ggbiplot)

# custom qualitative color palettes
palette_colorblind <- c(
  "#E69F00",
  "#56B4E9",
  "#009E73",
  "#F0E442",
  "#0072B2",
  "#D55E00",
  "#CC79A7",
  "#999999"
)
palette_cb_ext <-
  c(
    "#ebac23",
    "#b80058",
    "#008cf9",
    "#006e00",
    "#00bbad",
    "#d163e6",
    "#b24502",
    "#ff9287",
    "#5954d6",
    "#00c6f8",
    "#878500",
    "#00a76c",
    "#979797",
    "#1e1e1e"
  )

par(mfrow=c(2,2))            # output color previews on 2 lines
show_col(palette_colorblind) # colorblind-friendly palette
show_col(palette_cb_ext)     # extended colorblind-friendly palette


## Load complete data (no missing values) ##
# Read csv file as tibble
morph <- read_csv("data/humb_maurus.csv",
                  col_types = cols(ID = "c",
                                   Species = "f"))

head(morph)

# Check for skewness with dlookr package
# find names of skewed variables
find_skewness(morph, index = FALSE)

# compute the skewness
#find_skewness(morph, value = TRUE)

# log2 transform continuous variables
log2.morph <- morph %>%
  transmute(
    ID = ID,
    Species = Species,
    l.HW = log2(HW),
    l.SVL = log2(SVL),
    l.IOD = log2(IOD),
    l.ED = log2(ED),
    l.IND = log2(IND),
    l.EN = log2(EN),
    l.FL = log2(FL),
    l.TD = log2(TD),
    l.THL = log2(THL),
    l.HAL = log2(HAL),
    l.FLL = log2(FLL),
    l.Fin3L = log2(Fin3L),
    l.Fin3DW = log2(Fin3DW),
    l.Fin4L = log2(Fin4L),
    l.Fin4DW = log2(Fin4DW)
  )


## Center and scale data to unit variance and perform PCA ##
pca_fit <-
  log2.morph %>%
  select(where(is.numeric)) %>% 
  prcomp(center = TRUE,
         scale = TRUE)

# Combine PC coordinates with original dataset to visualize samples colored by
# categorical variable (Species) present in original data but removed for PCA.
# Do this using the augment() function from the broom package, which uses the 
# fitted model and original data. Columns with fitted coordinates are 
# .fittedPC1, .fittedPC2, etc.

# assign fitted model plus original data to new variable pca_fit2
pca_fit2 <-
  pca_fit %>% 
  augment(log2.morph)        

## Look at variance explained by each PC ##
pca_fit %>%
  tidy(matrix = "eigenvalues")

# Make barplot of PCs
x <- pca_fit %>%
  tidy(matrix = "eigenvalues") %>%
  ggplot(aes(PC, percent)) +
  xlab ("PC") + ylab ("Percent Variance") +
  geom_col(alpha = 0.8) +
  scale_x_continuous(breaks = 1:9) +
  scale_y_continuous(labels = scales::percent_format(),
                     expand = expansion(mult = c(0, 0.01))) +
  theme_minimal_hgrid(12)

plot(x)

# Plot biplot colored by species to look for separation between groups
p <-
  ggplot(pca_fit2,
         aes(
           x = .fittedPC1,
           y = .fittedPC2,
           color = Species,
           text = paste("Specimen:", ID)
         )) +
  geom_point(
    aes(color = Species, fill = Species),
    shape = 21,
    size = 3,
    color = "black"
  ) +
  theme_half_open(12) + background_grid()


plot(p)

# use ggplotly to convert ggplot2 object to plotly object for interactive plot
ggplotly(p)  

## Extract and plot the rotation matrix ##
# Extract rotation matrix
pca_fit %>%
  tidy(matrix = "rotation")

# Define arrow style for plotting
arrow_style <- arrow(
  angle = 20,
  ends = "first",
  type = "closed",
  length = grid::unit(8, "pt")
)

# Examine factor loadings from rotation matrix
PCA_var <- pca_fit %>%
  # Extract variable coordinates
  tidy(matrix = "rotation") %>%
  # Format table form long to wide
  pivot_wider(names_from = "PC",
              names_prefix = "PC",
              values_from = "value") %>%
  # Rename column with variable names
  rename(Variable = column) %>%
  # 'Clean' variable names
  # Upper case on first letter
  mutate(Variable = stringr::str_to_title(Variable)) %>%
  # Change '_' for space
  mutate(Variable = stringr::str_replace_all(Variable, "_", " "))

head(PCA_var)

# Plot rotation matrix; use geom_text_repel to avoid label overlap 
pca_fit %>%
  tidy(matrix = "rotation") %>%
  pivot_wider(names_from = "PC",
              names_prefix = "PC",
              values_from = "value") %>%
  ggplot(aes(PC1, PC2)) +
  geom_segment(xend = 0, yend = 0, arrow = arrow_style) +
  geom_text_repel(
    aes(label = column),
    hjust = 1,
    nudge_x = -0.02,
    color = "#904C2F"
  ) +
  xlim(-0.25, 0.5) + ylim(-0.5, 0.5) +
  coord_fixed() + # fix aspect ratio to 1:1
  # labs(title = 'Rotation Matrix', x='PC1 (XX%)', y='PC2 (XX%)' +
  theme_minimal()


## Look at variance explained by each PC ---------------------------------------
pca_fit %>%
  tidy(matrix = "eigenvalues")

# Make scree plot
x <- pca_fit %>%
  tidy(matrix = "eigenvalues") %>%
  ggplot(aes(PC, percent)) +
  xlab ("PC") + ylab ("Percent Variance") +
  geom_col(alpha = 0.8) +
  scale_x_continuous(breaks = 1:9) +
  scale_y_continuous(labels = scales::percent_format(),
                     expand = expansion(mult = c(0, 0.01))) +
  theme_minimal_hgrid(12)

plot(x)


# Box plots of individual variables by species in PCAviz
# Fin4DW for example
y <- ggplot(morph, aes(
  x = Species,
  y = Fin4DW,
  fill = Species,
  text = paste("ID:", ID)
)) +
  geom_violin() +
  scale_color_manual(values = c(maurus = "#04A23B", humboldti = "#D55E00")) +
  theme_bw(base_size = 16)

ggplotly(y)  # use ggplotly to convert ggplot2 object to plotly object

            
devtools::session_info()

## adapted from CLaus Wilke: clauswilke.com/blog/2020/09/07/pca-tidyverse-style/
