# Supplementary material for: Two new species of Eleutherodactylus from western and central Mexico (Eleutherodactylus jamesdixoni sp. nov., Eleutherodactylus humboldti sp. nov.)
Source: PeerJ. 2023 Mar 8;11:e14985. doi: 10.7717/peerj.14985 (PMC10007972; doi:10.7717/peerj.14985)
Supplement: Supplemental Information 9 — Mean absolute distances are shown above the diagonal; mean p-distances are shown below the diagonal. [file peerj-11-14985-s009.csv]

	E. albolabris	E. angustidigitorum_1	E. angustidigitorum_2	E. angustidigitorum_3	E. colimotl	E. dilatus	E. erendirae	E. erythrochomus	E. floresvillelai	E. grandis	E. grunwaldi	E. humboldti	E. interorbitalis	E. jaliscoensis	E. jamesdixoni	E. maculabialis	E. manantlanensis	E. maurus	E. modestus	E. nietoi	E. nitidus	E. orarius	E. pallidus	E. petersi	E. pipilans	E. rubrimaculatus_nebulosus	E. rufescens	E. saxatilis	E. sentinelus	E. sp_aff_petersi	E. symingtoni	E. syristes	E. teretistes	E. wixarika	E. zeus
E. albolabris	NA	39.2	38.1	34.4	43.2	18	38.6	31.1	41	42.4	32.9	26.2	41.5	36.6	17	15.2	39.2	17.5	57.2	35	16.6	15.7	48.4	10.8	28.3	36.6	35	41.9	21.9	12.6	68.8	22.1	33.6	47.2	71.5
E. angustidigitorum_1	0.0769	NA	11.5	12	24	39.5	23.5	35.5	25.5	14.2	24	39.8	32	25.2	42.2	36.2	24.1	36.2	43.3	22.1	42.7	45.2	41.3	38.3	34.4	45.5	27.1	30.5	39.2	41.2	59	43.8	18.9	29.2	58.8
E. angustidigitorum_2	0.0748	0.0229	NA	6	24.5	36.2	20.1	33.2	22.5	14.5	24.5	40	27	26.2	39.1	31.2	25.8	33.5	40.3	20.4	37.5	44.4	38.4	36.9	32.5	42.4	23.1	28.5	36.5	41	59.5	39	18.2	30.5	62
E. angustidigitorum_3	0.0718	0.025	0.0125	NA	24.5	34.2	22.7	28.5	20	15.5	25	39	29.5	26.5	35.5	31.6	26.5	31	40.6	20.5	33.1	40.3	40.4	33.9	29.1	42.6	20.6	29.5	35.5	38.5	57.5	38.9	20.3	33.5	58.5
E. colimotl	0.0847	0.0482	0.0492	0.0508	NA	43.2	21.2	39.2	32.5	25	30.2	43.2	34	30.2	43.5	40.8	28.1	38.5	42.8	24.9	41	46.5	40.8	40.2	38.5	49.3	28.6	35.5	45.5	44	60	43.2	24.9	27.8	58.8
E. dilatus	0.0346	0.0781	0.0718	0.0711	0.0855	NA	39	32.9	40.2	41.8	37	23.2	38.8	39.4	22.8	14.1	40.4	15.8	58.6	35	17.9	24.3	53.5	18.3	28.1	36.9	38.6	38	23.2	18.9	65.8	20	37.8	49.2	68.8
E. erendirae	0.0784	0.0482	0.0412	0.0471	0.0434	0.0792	NA	33.1	27.1	23.4	26.3	35.2	32.2	29.2	35.9	35.4	28	34.3	38	21.2	38.7	41.9	36.8	35.2	32.3	41.9	25.2	29.4	37.6	39.4	60.2	37.6	22	22	62.8
E. erythrochomus	0.0573	0.0687	0.0643	0.0591	0.0758	0.0618	0.0666	NA	33	36.5	32	38.5	35.5	34.2	31.1	34.2	37.2	33	55.4	31.5	33.8	36.1	45	31.2	21.8	32.5	30.6	32.5	35	33.8	64.5	37.4	32.8	42.5	66.5
E. floresvillelai	0.0766	0.0496	0.0439	0.0415	0.0633	0.0764	0.0549	0.0604	NA	29.5	26.8	43.5	32	25.4	40.3	39.7	31.8	38	48.4	27.9	38.9	43.3	43	39.3	30	41.3	30.1	30.5	37	40.5	63	40.1	28.1	32.5	66.5
E. grandis	0.0781	0.0278	0.0281	0.0322	0.0485	0.0786	0.0473	0.0656	0.0541	NA	28.5	40.5	28	26.8	45.3	37.6	26.7	39.5	40.5	23.2	45.6	50	43.7	40.9	33.6	41.6	26.8	30	38	46	63	44	18.5	29	61
E. grunwaldi	0.0606	0.0465	0.0474	0.052	0.0585	0.0696	0.0531	0.0576	0.049	0.0512	NA	41	27.5	15.9	39.8	34.9	20.2	36	38.4	17.1	36.6	39.4	37.8	35.6	33.2	42.6	20.6	27.5	34.5	34	60	38.8	16.6	28.5	60.5
E. humboldti	0.0483	0.0771	0.0775	0.081	0.0839	0.0438	0.0711	0.0692	0.0797	0.0728	0.0737	NA	43.5	45.3	26.5	22.9	46.7	16.5	53.8	36.8	29.6	30.2	49.1	26.2	29.4	36.4	43	43.5	21	29	69.5	22.3	37.8	41	74.5
E. interorbitalis	0.0826	0.0654	0.0551	0.0626	0.0694	0.0775	0.0673	0.0696	0.0628	0.055	0.054	0.0853	NA	26.8	40.1	38.4	32.3	40	39.5	25.2	39.2	47.7	41.6	41.3	33.7	42.7	28.5	22	38	44	55	43.9	28.2	34	53
E. jaliscoensis	0.0733	0.051	0.0533	0.0551	0.0613	0.079	0.06	0.0675	0.0503	0.0533	0.0315	0.0897	0.0553	NA	38.9	36.4	22	38.7	41.1	22	37.6	39.2	36.4	38.1	33.7	42.8	24.2	25	37.4	37.5	54.2	39.5	16.2	24	52.4
E. jamesdixoni	0.0315	0.0822	0.0762	0.0743	0.0846	0.0431	0.073	0.0563	0.0744	0.0821	0.0721	0.0479	0.0792	0.0774	NA	22.6	40.5	21.4	57	36.6	17.9	17	46.1	15.1	27.2	37.4	38.3	39.7	22.4	15.6	73.6	23.5	38.6	47.1	78
E. maculabialis	0.0283	0.0707	0.0611	0.0659	0.0797	0.0268	0.0719	0.0625	0.0735	0.0688	0.0639	0.0418	0.0755	0.0727	0.0416	NA	40.1	14.2	52.8	32.5	20.3	23.7	45.1	16.6	28	36.1	35.1	38.4	17.3	19.9	66.6	16.9	32.5	43.6	69.6
E. manantlanensis	0.0731	0.047	0.0504	0.055	0.0545	0.0765	0.0566	0.0677	0.0587	0.0486	0.0367	0.0849	0.0634	0.0434	0.0742	0.0739	NA	39.8	46.3	22.2	42.1	43.4	42.7	37.2	36.2	47.6	24.1	28.7	44	35.7	58.7	44.5	19.4	31.7	58.3
E. maurus	0.0323	0.0703	0.0652	0.0646	0.0747	0.0298	0.0694	0.0596	0.0699	0.0713	0.065	0.0297	0.0787	0.0769	0.0388	0.0261	0.0728	NA	55.7	29.4	19.3	23.9	46.8	19.4	29.6	36.7	36.2	41.5	17.5	20.5	68	18.1	33.1	44.5	70.5
E. modestus	0.109	0.0859	0.0802	0.0856	0.085	0.113	0.078	0.103	0.0917	0.0756	0.0717	0.1	0.0792	0.0831	0.107	0.0998	0.0873	0.104	NA	39.6	57.9	58.8	30.3	57.4	48.9	56.7	41.8	47.8	47.6	56.9	68.2	56.3	38.3	30.8	72.1
E. nietoi	0.0663	0.0437	0.0406	0.0436	0.0492	0.0675	0.0438	0.0583	0.0524	0.0431	0.0317	0.0679	0.0503	0.0445	0.0682	0.0609	0.0416	0.0546	0.0758	NA	36	40.9	38.6	36.7	32.1	41.8	16.2	25.5	30.5	37.2	60	38.2	17	30.2	61
E. nitidus	0.0312	0.0844	0.0741	0.0701	0.0809	0.0344	0.0797	0.0626	0.0733	0.0845	0.0678	0.0547	0.0786	0.0758	0.0333	0.0381	0.0787	0.0357	0.111	0.0684	NA	18	48.6	15	29.1	36	37.8	42.4	24.3	17	73.9	21.8	38.5	51.2	76.2
E. orarius	0.0301	0.0898	0.0883	0.0849	0.0924	0.0472	0.086	0.0678	0.0823	0.0939	0.0741	0.0567	0.0955	0.0792	0.032	0.045	0.0822	0.0449	0.114	0.0786	0.0345	NA	47.2	14.1	34	39.6	42.5	47	30.3	16.2	69.7	24.8	39.9	46.7	74.3
E. pallidus	0.0909	0.0814	0.0759	0.0855	0.0804	0.103	0.0754	0.0826	0.0804	0.0803	0.0695	0.09	0.0827	0.0735	0.0851	0.0839	0.0793	0.086	0.0576	0.0727	0.0917	0.0902	NA	49	42.8	50.8	38.8	45.5	44.5	47.8	66.9	48.3	32.4	28.6	69.6
E. petersi	0.0203	0.0753	0.0727	0.0711	0.0791	0.035	0.0717	0.0576	0.0737	0.0754	0.0656	0.0482	0.0822	0.0762	0.028	0.0311	0.0693	0.0359	0.109	0.0694	0.0284	0.0271	0.0921	NA	28.7	36.4	38	42.7	23.6	10.4	71.3	20.7	33.4	46.3	73
E. pipilans	0.0524	0.0667	0.0632	0.0605	0.0747	0.053	0.0654	0.0393	0.0551	0.0606	0.06	0.053	0.0662	0.0667	0.0494	0.0514	0.0661	0.0537	0.0915	0.0597	0.054	0.0639	0.0789	0.053	NA	21.4	30.9	29.4	26	32.5	60.7	31.8	31.8	38	66.4
E. rubrimaculatus_nebulosus	0.069	0.0895	0.0835	0.0892	0.0971	0.0708	0.0855	0.0602	0.0772	0.0771	0.0789	0.0673	0.0842	0.0859	0.0695	0.0675	0.0886	0.0681	0.108	0.0792	0.0683	0.0759	0.0956	0.0688	0.0396	NA	43.2	43	32.8	39.5	63.9	37.6	42.4	46	71
E. rufescens	0.066	0.0529	0.0453	0.0429	0.0559	0.0739	0.051	0.0564	0.0564	0.0494	0.0381	0.0793	0.0565	0.0485	0.0711	0.0657	0.0449	0.0672	0.0796	0.0307	0.0717	0.0813	0.0731	0.0717	0.0572	0.0816	NA	28.8	34.9	38.9	60.6	41	19.6	32.4	62.1
E. saxatilis	0.077	0.0591	0.0552	0.0612	0.0686	0.0714	0.0593	0.0584	0.0558	0.0539	0.0494	0.078	0.0431	0.0495	0.0718	0.0702	0.0521	0.0748	0.089	0.0471	0.0783	0.0881	0.0834	0.0786	0.0531	0.0794	0.053	NA	41	42	63	42.6	25.2	35	61
E. sentinelus	0.0457	0.0816	0.0759	0.0737	0.0944	0.0482	0.078	0.0726	0.0768	0.079	0.0717	0.0436	0.0807	0.0778	0.047	0.036	0.0913	0.0365	0.1	0.0647	0.0514	0.0639	0.0941	0.0494	0.0541	0.0686	0.0725	0.0851	NA	25	58	21.9	32.3	41	62
E. sp_aff_petersi	0.0247	0.0831	0.0826	0.0804	0.0885	0.0374	0.081	0.0656	0.0793	0.0893	0.066	0.0561	0.0901	0.0763	0.0305	0.0388	0.0696	0.0397	0.113	0.0739	0.0337	0.0324	0.0946	0.0205	0.0632	0.0779	0.0765	0.0814	0.0522	NA	67	23.8	36.7	46	69
E. symingtoni	0.149	0.136	0.137	0.145	0.138	0.147	0.146	0.137	0.136	0.133	0.127	0.147	0.126	0.129	0.157	0.144	0.126	0.144	0.149	0.129	0.159	0.153	0.143	0.154	0.129	0.139	0.132	0.133	0.146	0.155	NA	70.2	59.8	54	13
E. syristes	0.0414	0.0855	0.0763	0.0809	0.0844	0.0381	0.0763	0.0686	0.0746	0.0806	0.0711	0.0408	0.0869	0.0787	0.0433	0.0314	0.0822	0.0333	0.106	0.0719	0.041	0.0469	0.0902	0.0388	0.0584	0.0705	0.0768	0.0779	0.0455	0.0465	0.152	NA	36.6	44.9	73.9
E. teretistes	0.0633	0.0372	0.0361	0.043	0.0492	0.0725	0.0453	0.0603	0.0526	0.0341	0.0306	0.0696	0.056	0.0325	0.0714	0.0606	0.0361	0.061	0.073	0.032	0.0726	0.0763	0.0607	0.0629	0.0587	0.0799	0.037	0.0463	0.0684	0.0725	0.128	0.0684	NA	25.8	58.3
E. wixarika	0.0872	0.0569	0.0593	0.0698	0.054	0.093	0.0446	0.0766	0.0597	0.0523	0.0514	0.0738	0.0669	0.0477	0.0856	0.0799	0.0578	0.0805	0.0575	0.056	0.0949	0.0878	0.0526	0.0856	0.0687	0.0853	0.0599	0.0629	0.0854	0.0893	0.115	0.0824	0.0477	NA	58
E. zeus	0.132	0.114	0.12	0.122	0.114	0.13	0.127	0.12	0.122	0.11	0.109	0.134	0.105	0.104	0.142	0.128	0.107	0.128	0.135	0.113	0.141	0.14	0.128	0.135	0.12	0.132	0.115	0.11	0.129	0.134	0.0275	0.136	0.108	0.105	NA
